# Supplementary material for: Lactate receptor GPR81 drives breast cancer growth and invasiveness through regulation of ECM properties and Notch ligand DLL4
Source: BMC Cancer. 2023 Nov 22;23:1136. doi: 10.1186/s12885-023-11631-6 (PMC10666402; doi:10.1186/s12885-023-11631-6)
Supplement: Supplementary file 1 — Additional file 1. [file 12885_2023_11631_MOESM1_ESM.zip]

Archive with 8 entries (8 files):
- Lundo et al_Suppl materials_figs_tables_2023-09-24_final.pdf
- Suppl. Table 1.xlsx
- Suppl. Table 2.xlsx
- Suppl. Table 3.xlsx
- Suppl. Table 4.xlsx
- Suppl. Table 5.xlsx
- Suppl. Table 6.xlsx
- Suppl. Table 7.xlsx
