# Supplementary material for: Lactate receptor GPR81 drives breast cancer growth and invasiveness through regulation of ECM properties and Notch ligand DLL4
Source: BMC Cancer. 2023 Nov 22;23:1136. doi: 10.1186/s12885-023-11631-6 (PMC10666402; doi:10.1186/s12885-023-11631-6)
Supplement: Supplementary file 1 — Additional file 1. [file 12885_2023_11631_MOESM1_ESM.zip › Suppl. Table 1.xlsx]

## Sheet: Sheet1
Suppl. Table 1. Genes significantly upregulated with Log2FC of at least 0.5 upon GPR81 KD in MCF7 cells, grown for 72 h in glucose medium.
gene_id	AveExpr	logFC	adj.P.Val	gene_symbol
ENSG00000003096.14	-0.703495	1.63358	1.09252e-05	KLHL13
ENSG00000006047.13	4.79712	0.63212	0.000192149	YBX2
ENSG00000007968.7	4.55379	0.507328	1.12657e-05	E2F2
ENSG00000019186.10	0.0491129	1.70549	3.97378e-05	CYP24A1
ENSG00000019549.13	0.946557	1.33944	8.32041e-07	SNAI2
ENSG00000021826.17	-0.410006	0.708435	0.00727573	CPS1
ENSG00000025039.15	2.39717	0.500648	0.00131831	RRAGD
ENSG00000027001.10	4.66447	0.518302	8.93103e-06	MIPEP
ENSG00000029725.17	6.88791	0.558544	3.52179e-07	RABEP1
ENSG00000044524.11	3.54803	1.83358	3.45219e-11	EPHA3
ENSG00000048028.11	4.77518	0.507188	3.27544e-06	USP28
ENSG00000048540.15	0.601336	0.628064	0.0133415	LMO3
ENSG00000050628.20	-0.520359	1.77591	4.79358e-05	PTGER3
ENSG00000051108.15	5.85357	0.500641	7.12537e-06	HERPUD1
ENSG00000051523.11	2.08049	0.737995	0.0015973	CYBA
ENSG00000052795.13	3.36491	0.605864	4.95833e-05	FNIP2
ENSG00000053108.17	2.38154	0.50859	0.00220915	FSTL4
ENSG00000058085.15	1.26623	0.527364	0.0271853	LAMC2
ENSG00000060140.9	-0.254172	0.97246	0.00207171	STYK1
ENSG00000060982.15	4.73906	2.07637	1.32866e-10	BCAT1
ENSG00000062282.15	2.7538	0.764602	4.79239e-05	DGAT2
ENSG00000065328.16	5.66191	0.566659	3.66875e-07	MCM10
ENSG00000066382.16	2.63667	0.55983	0.000288946	MPPED2
ENSG00000068366.20	2.52259	0.72255	8.908e-05	ACSL4
ENSG00000068697.7	9.16199	0.587458	0.00729995	LAPTM4A
ENSG00000069535.14	3.99568	1.23008	1.52173e-09	MAOB
ENSG00000070669.17	5.93259	0.823154	1.59489e-06	ASNS
ENSG00000071575.11	0.627213	0.732667	0.00493132	TRIB2
ENSG00000073282.13	2.65928	1.09417	2.69326e-06	TP63
ENSG00000076356.7	1.70112	0.661746	0.000449385	PLXNA2
ENSG00000076641.4	0.528112	0.612981	0.00649602	PAG1
ENSG00000078018.20	4.25055	0.540755	3.16423e-05	MAP2
ENSG00000078246.17	4.45867	1.04036	1.00566e-08	TULP3
ENSG00000079102.16	1.36964	1.14453	5.95165e-07	RUNX1T1
ENSG00000080200.10	2.16553	1.21634	1.01006e-07	CRYBG3
ENSG00000080839.12	5.39365	0.524069	0.000268545	RBL1
ENSG00000081181.8	2.20844	0.568034	0.00279324	ARG2
ENSG00000082175.15	3.5991	0.565718	0.000347028	PGR
ENSG00000082482.13	3.404	0.58313	0.000660653	KCNK2
ENSG00000084444.14	5.62442	0.857492	1.89178e-07	FAM234B
ENSG00000087258.15	-0.581512	0.691443	0.0106246	GNAO1
ENSG00000088992.18	-0.393789	0.561277	0.0179732	TESC
ENSG00000091986.15	0.55971	3.03798	2.36419e-08	CCDC80
ENSG00000100225.18	6.90326	0.668979	8.75386e-08	FBXO7
ENSG00000100234.11	5.0725	0.849259	5.4707e-07	TIMP3
ENSG00000100292.17	0.88924	0.657809	0.011344	HMOX1
ENSG00000100526.20	5.7175	0.515375	0.000395693	CDKN3
ENSG00000101003.10	6.29086	0.539915	0.0028325	GINS1
ENSG00000101871.15	0.575479	0.64884	0.0030404	MID1
ENSG00000101935.10	5.86672	0.500042	0.000282099	AMMECR1
ENSG00000102362.15	4.06794	0.655974	2.41267e-07	SYTL4
ENSG00000102401.20	6.32526	0.510676	4.73039e-07	ARMCX3
ENSG00000102683.7	5.57871	0.654174	3.32932e-07	SGCG
ENSG00000104267.10	1.08951	1.42955	1.51726e-06	CA2
ENSG00000105011.9	6.16417	0.509341	9.73619e-06	ASF1B
ENSG00000105388.16	1.92876	0.706541	3.6865e-05	CEACAM5
ENSG00000105467.9	-1.17099	0.595391	0.0455242	SYNGR4
ENSG00000106025.9	2.6311	1.02032	1.60918e-05	TSPAN12
ENSG00000106829.19	1.14481	2.52094	2.12777e-10	TLE4
ENSG00000106852.15	1.03805	0.517493	0.00630152	LHX6
ENSG00000107105.15	1.09004	0.700071	0.00122142	ELAVL2
ENSG00000108018.15	-0.107454	0.878938	0.00151305	SORCS1
ENSG00000108244.17	2.03556	0.623948	0.00174406	KRT23
ENSG00000108352.12	3.98125	0.517779	5.6628e-05	RAPGEFL1
ENSG00000108984.15	0.514235	0.581956	0.00537062	MAP2K6
ENSG00000109321.11	2.55386	0.534627	0.00421632	AREG
ENSG00000111229.16	7.68633	0.586325	5.76366e-07	ARPC3
ENSG00000111816.8	3.26961	0.779279	0.000119851	FRK
ENSG00000111846.18	0.287224	0.52969	0.0108939	GCNT2
ENSG00000111879.20	-0.0617926	1.25821	0.000185999	FAM184A
ENSG00000111981.5	2.62107	0.874451	1.1402e-05	ULBP1
ENSG00000112149.10	1.17828	0.630352	6.97714e-05	CD83
ENSG00000112175.8	-0.864797	1.47033	8.4011e-05	BMP5
ENSG00000112218.9	0.758875	0.810717	0.000466718	GPR63
ENSG00000112562.19	2.23523	0.700266	1.93057e-05	SMOC2
ENSG00000112964.14	3.16508	0.626584	2.91623e-05	GHR
ENSG00000113396.13	3.72884	0.599427	9.71152e-05	SLC27A6
ENSG00000113924.12	0.0790157	1.20419	0.000650598	HGD
ENSG00000114450.10	4.20955	0.965741	5.76366e-07	GNB4
ENSG00000115355.17	-0.687654	1.07939	0.0022124	CCDC88A
ENSG00000116678.20	2.71368	0.622559	6.81879e-05	LEPR
ENSG00000117010.17	0.72483	0.550181	0.00178949	ZNF684
ENSG00000117114.20	0.0450989	0.754762	0.000936677	ADGRL2
ENSG00000117318.9	4.44423	0.567836	0.00207715	ID3
ENSG00000117598.13	1.10991	0.562029	0.00152799	PLPPR5
ENSG00000117632.23	7.51649	0.582313	2.66077e-05	STMN1
ENSG00000118156.12	0.391217	0.774202	0.000331181	ZNF541
ENSG00000118257.16	-0.268519	0.995239	0.00802686	NRP2
ENSG00000118596.12	4.4462	0.657193	0.00027642	SLC16A7
ENSG00000118922.17	2.40447	0.814039	2.09062e-06	KLF12
ENSG00000120519.15	2.79234	0.508311	0.0050618	SLC10A7
ENSG00000121101.15	3.25287	0.561115	0.000163015	TEX14
ENSG00000123572.17	0.303162	3.11902	1.22151e-08	NRK
ENSG00000123728.10	8.61831	0.520845	0.000753489	RAP2C
ENSG00000124207.17	8.41544	0.502254	2.57403e-05	CSE1L
ENSG00000124216.4	0.139721	0.801236	0.00226006	SNAI1
ENSG00000124635.9	0.65145	0.556214	0.00532868	H2BC11
ENSG00000125354.23	-0.458833	1.3319	2.21226e-05	SEPTIN6
ENSG00000125430.9	0.636068	1.06727	1.21006e-05	HS3ST3B1
ENSG00000125657.5	-1.15116	0.675559	0.0200204	TNFSF9
ENSG00000125848.10	0.840725	1.36742	2.11624e-06	FLRT3
ENSG00000126010.6	0.130119	0.955433	0.00353939	GRPR
ENSG00000127184.13	7.721	0.806729	6.0749e-07	COX7C
ENSG00000127423.11	3.3687	0.507083	0.000263847	AUNIP
ENSG00000127863.15	2.52029	1.43539	4.79684e-08	TNFRSF19
ENSG00000128422.17	1.86773	0.953827	0.0276504	KRT17
ENSG00000128965.13	1.01576	0.764313	0.0108733	CHAC1
ENSG00000129195.16	4.37389	0.513141	2.6717e-05	PIMREG
ENSG00000130600.19	2.89282	1.06249	6.22266e-06	H19
ENSG00000130962.17	2.55841	1.12743	3.8466e-06	PRRG1
ENSG00000131016.17	0.381651	0.596973	0.00586712	AKAP12
ENSG00000131620.17	2.12422	0.856192	3.36387e-05	ANO1
ENSG00000132386.11	0.154371	0.594308	0.0334323	SERPINF1
ENSG00000133104.14	3.44258	0.603417	2.95659e-05	SPART
ENSG00000133116.8	1.79054	1.49734	4.7895e-08	KL
ENSG00000133138.20	0.517874	0.515118	0.0376894	TBC1D8B
ENSG00000133962.8	0.68765	0.874259	0.00326777	CATSPERB
ENSG00000134215.16	5.49342	0.506021	0.000134949	VAV3
ENSG00000134533.6	3.94288	0.725496	1.88621e-06	RERG
ENSG00000134955.12	-0.516734	0.878379	0.000861377	SLC37A2
ENSG00000135046.14	3.70469	0.628305	4.31917e-05	ANXA1
ENSG00000135218.19	1.52077	1.24653	1.3692e-05	CD36
ENSG00000135333.14	1.7312	3.91024	7.09926e-13	EPHA7
ENSG00000135838.13	1.69544	0.753988	6.38736e-06	NPL
ENSG00000135842.17	2.79272	1.02629	5.76366e-07	NIBAN1
ENSG00000135905.19	2.28497	1.15713	4.20606e-09	DOCK10
ENSG00000136010.14	4.57859	0.918692	9.76271e-06	ALDH1L2
ENSG00000136235.17	2.02226	0.711103	0.000288577	GPNMB
ENSG00000136982.6	5.35476	0.542844	0.000126012	DSCC1
ENSG00000137142.5	2.57014	1.14127	3.94386e-07	IGFBPL1
ENSG00000137462.8	1.23643	1.29687	2.70364e-07	TLR2
ENSG00000137500.9	5.66389	0.601099	2.18313e-06	CCDC90B
ENSG00000137672.13	-0.564655	0.741518	0.009153	TRPC6
ENSG00000137975.8	1.05461	0.513114	0.0482957	CLCA2
ENSG00000138670.17	0.899021	0.893889	4.95833e-05	RASGEF1B
ENSG00000138696.11	5.00585	1.2925	1.03547e-08	BMPR1B
ENSG00000139211.6	5.72372	0.881963	4.26945e-08	AMIGO2
ENSG00000139679.15	0.351442	0.793773	0.000103344	LPAR6
ENSG00000140873.16	-0.770933	0.874607	0.017801	ADAMTS18
ENSG00000140931.20	-0.0103019	0.90191	0.00121626	CMTM3
ENSG00000141068.14	3.2902	0.964111	1.66136e-07	KSR1
ENSG00000141279.16	7.11573	0.614742	4.62073e-08	NPEPPS
ENSG00000141639.12	-0.863299	1.88624	1.9302e-06	MAPK4
ENSG00000144290.17	3.48829	0.954995	2.44317e-07	SLC4A10
ENSG00000144366.16	3.9247	0.541438	0.000994204	GULP1
ENSG00000144452.15	6.35825	0.588867	2.76446e-06	ABCA12
ENSG00000144824.21	3.14161	0.868078	6.59367e-07	PHLDB2
ENSG00000145088.9	0.78627	0.570753	0.00999636	EAF2
ENSG00000145246.14	0.40317	2.43986	2.68124e-09	ATP10D
ENSG00000145365.11	3.88875	0.550585	0.000755051	TIFA
ENSG00000145526.12	2.09563	1.04448	4.79684e-08	CDH18
ENSG00000146151.13	1.45835	1.20335	9.27199e-07	HMGCLL1
ENSG00000147536.12	4.06623	0.559156	8.32041e-07	GINS4
ENSG00000148344.11	2.02684	0.826102	1.30049e-06	PTGES
ENSG00000149403.13	-0.893277	0.67693	0.0347771	GRIK4
ENSG00000150051.14	0.193242	1.36553	4.53651e-06	MKX
ENSG00000150961.15	6.21848	0.918039	2.66318e-09	SEC24D
ENSG00000151012.13	4.17479	1.64295	3.8071e-09	SLC7A11
ENSG00000151164.18	0.577314	0.506233	0.00809528	RAD9B
ENSG00000151632.17	3.35292	0.704731	3.6865e-05	AKR1C2
ENSG00000151725.12	6.31542	0.570553	1.24263e-05	CENPU
ENSG00000153044.10	4.91198	0.592509	0.000144345	CENPH
ENSG00000153294.12	3.07659	0.638296	4.90605e-05	ADGRF4
ENSG00000153563.15	0.978662	0.548593	0.00968748	CD8A
ENSG00000154127.10	-0.237541	0.569202	0.0152418	UBASH3B
ENSG00000154310.17	0.887756	0.524546	0.0118682	TNIK
ENSG00000154553.16	0.326349	0.783713	0.00440461	PDLIM3
ENSG00000154839.10	2.34919	0.591859	0.000253987	SKA1
ENSG00000155380.12	4.54586	0.82337	1.49209e-05	SLC16A1
ENSG00000156398.13	4.46162	0.676175	3.2374e-07	SFXN2
ENSG00000157502.13	1.77634	1.84821	2.62086e-09	PWWP3B
ENSG00000159167.12	4.66402	1.1064	1.16294e-09	STC1
ENSG00000159433.12	0.0350907	0.632676	0.00593453	STARD9
ENSG00000159885.14	0.786638	0.750423	0.000126012	ZNF222
ENSG00000160862.13	0.976579	1.13095	5.59241e-05	AZGP1
ENSG00000161860.8	1.17082	0.765267	0.000479682	SYCE2
ENSG00000161996.19	4.22436	0.611875	0.0234854	WDR90
ENSG00000162645.13	2.6008	0.620281	0.000291955	GBP2
ENSG00000162989.5	3.92908	0.634243	3.79307e-05	KCNJ3
ENSG00000163171.8	0.0468245	0.584488	0.0428119	CDC42EP3
ENSG00000163376.11	1.33232	0.559002	0.00927908	KBTBD8
ENSG00000163485.17	2.60552	1.03995	3.94386e-07	ADORA1
ENSG00000163577.8	2.41297	0.502564	0.0043888	EIF5A2
ENSG00000163633.12	1.09932	0.77563	0.00410277	C4orf36
ENSG00000163638.13	3.51593	0.533815	3.55357e-05	ADAMTS9
ENSG00000163644.15	5.44726	0.657005	0.000138705	PPM1K
ENSG00000163873.10	3.12393	0.643787	3.05905e-05	GRIK3
ENSG00000164032.12	8.78453	0.565538	7.34045e-06	H2AZ1
ENSG00000164066.13	1.16513	1.17375	1.16796e-05	INTU
ENSG00000164105.4	3.62039	0.561371	0.000174202	SAP30
ENSG00000164125.15	4.19937	0.903001	1.42037e-05	GASK1B
ENSG00000164294.14	2.74109	0.713946	3.94291e-05	GPX8
ENSG00000164659.15	3.90418	0.626471	2.17207e-06	KIAA1324L
ENSG00000164683.18	1.2913	0.828374	7.58758e-05	HEY1
ENSG00000165029.16	2.70829	0.589608	0.000461103	ABCA1
ENSG00000165194.15	-1.09761	1.57658	4.90605e-05	PCDH19
ENSG00000165480.16	5.54196	0.505299	0.000204977	SKA3
ENSG00000165490.13	5.36481	0.53655	7.08564e-05	DDIAS
ENSG00000165521.15	4.0647	0.623164	1.14991e-05	EML5
ENSG00000165694.9	-0.310044	1.07108	0.000149736	FRMD7
ENSG00000165899.11	-0.808304	0.631418	0.0273486	OTOGL
ENSG00000166750.10	1.41821	0.629006	0.000574089	SLFN5
ENSG00000166974.13	2.16563	0.860342	9.20019e-06	MAPRE2
ENSG00000167676.4	0.616477	0.662799	0.0383834	PLIN4
ENSG00000167723.15	-0.709766	0.904836	0.00308746	TRPV3
ENSG00000167925.16	0.895028	0.798414	0.00253048	GHDC
ENSG00000168421.13	0.606608	0.789862	0.000708403	RHOH
ENSG00000168491.10	-0.0218277	0.534972	0.00898592	CCDC110
ENSG00000168916.15	-0.0349258	1.10225	0.000461464	ZNF608
ENSG00000169116.11	-0.141541	2.6771	2.44317e-07	PARM1
ENSG00000169239.13	4.14154	0.660445	4.73039e-07	CA5B
ENSG00000169439.12	1.52139	1.19585	1.59489e-06	SDC2
ENSG00000169851.15	2.58182	4.57593	9.20011e-15	PCDH7
ENSG00000170500.13	6.25234	0.537663	0.000117278	LONRF2
ENSG00000170954.11	-1.21767	0.909561	0.0132734	ZNF415
ENSG00000171401.15	-0.461066	0.845627	0.010022	KRT13
ENSG00000171631.14	1.60007	0.88159	3.67372e-05	P2RY6
ENSG00000171791.13	5.48383	0.779201	2.87505e-07	BCL2
ENSG00000172059.11	4.29279	0.633791	3.25231e-07	KLF11
ENSG00000172349.17	-0.342615	0.782595	0.00525031	IL16
ENSG00000172403.11	4.52845	1.18876	5.94517e-10	SYNPO2
ENSG00000172927.8	-1.12127	0.949057	0.00244618	MYEOV
ENSG00000173253.15	-0.925478	0.828339	0.00474246	DMRT2
ENSG00000173559.14	3.11005	0.770387	0.000196048	NABP1
ENSG00000173714.8	1.16611	3.18206	5.92474e-09	WFIKKN2
ENSG00000173930.9	3.48392	0.957079	1.24063e-06	SLCO4C1
ENSG00000174469.23	4.31899	0.757603	3.3625e-06	CNTNAP2
ENSG00000174749.6	5.09132	0.502434	0.00227535	FAM241A
ENSG00000174804.4	6.14643	0.585508	1.086e-05	FZD4
ENSG00000174827.14	5.02802	0.759404	3.2247e-06	PDZK1
ENSG00000175093.5	0.340346	0.55932	0.0255309	SPSB4
ENSG00000175356.13	7.7842	0.909757	1.10248e-08	SCUBE2
ENSG00000175745.14	0.154399	0.954662	1.9402e-05	NR2F1
ENSG00000175768.13	5.49625	0.51288	0.00044934	TOMM5
ENSG00000177108.5	1.17931	0.746248	0.000514853	ZDHHC22
ENSG00000177602.5	3.68652	0.519776	8.66352e-05	HASPIN
ENSG00000177694.16	3.2372	0.713015	1.99649e-05	NAALADL2
ENSG00000177707.11	2.11802	1.1169	2.60473e-06	NECTIN3
ENSG00000177788.6	3.45972	0.582417	0.000751791	AL162595.1
ENSG00000178573.7	-1.12884	1.09385	0.00121626	MAF
ENSG00000178821.13	0.933666	0.575513	0.00239078	TMEM52
ENSG00000178878.12	1.51933	0.531486	0.00161983	APOLD1
ENSG00000179388.9	4.99841	0.759574	4.53651e-06	EGR3
ENSG00000180251.5	0.488943	0.941706	0.000231572	SLC9A4
ENSG00000180336.18	0.889891	0.969779	0.000301645	MEIOC
ENSG00000181143.15	3.76491	0.917416	0.0156954	MUC16
ENSG00000181449.4	3.06251	0.706548	6.49712e-07	SOX2
ENSG00000182118.8	1.32899	0.540192	0.00210799	FAM89A
ENSG00000182263.14	0.962356	0.680261	0.00102908	FIGN
ENSG00000182389.19	0.138086	0.671919	0.0128855	CACNB4
ENSG00000182489.9	0.733593	0.603267	0.0138536	XKRX
ENSG00000182628.13	7.44501	0.876736	5.11018e-07	SKA2
ENSG00000183036.11	1.77642	0.829737	4.93782e-05	PCP4
ENSG00000183098.11	0.714335	1.95647	2.8838e-06	GPC6
ENSG00000184226.15	3.81455	1.33719	3.8071e-09	PCDH9
ENSG00000184374.3	-0.653896	1.02656	0.00654531	COLEC10
ENSG00000184828.10	0.350044	0.779783	0.00253516	ZBTB7C
ENSG00000184867.14	1.75523	1.01201	5.09266e-05	ARMCX2
ENSG00000185467.7	-0.715221	0.75002	0.0371633	KPNA7
ENSG00000185666.15	0.152034	1.01051	4.87582e-05	SYN3
ENSG00000186019.11	-1.03465	0.55353	0.0482939	AC021092.1
ENSG00000186314.11	0.956725	0.670571	0.00138103	PRELID2
ENSG00000187098.15	0.977453	0.666841	0.000559465	MITF
ENSG00000187398.12	-0.511518	0.858754	0.0126354	LUZP2
ENSG00000188001.10	-0.210294	0.780776	0.00814503	TPRG1
ENSG00000188153.14	5.49767	0.7025	3.15182e-07	COL4A5
ENSG00000188488.14	1.04644	1.59155	3.18623e-06	SERPINA5
ENSG00000188611.15	0.812677	0.560039	0.00381033	ASAH2
ENSG00000188641.14	2.73935	2.20185	1.53312e-11	DPYD
ENSG00000188677.14	-0.586058	0.734058	0.0157793	PARVB
ENSG00000188921.14	0.248883	1.13135	0.000169647	HACD4
ENSG00000189057.11	5.48134	0.590681	7.77152e-06	FAM111B
ENSG00000196136.18	4.1922	1.30467	2.81391e-08	SERPINA3
ENSG00000196427.13	0.0230563	1.10898	0.000359974	NBPF4
ENSG00000196440.11	-0.404352	0.85062	0.0033672	ARMCX4
ENSG00000196620.10	-0.257744	0.726313	0.00777489	UGT2B15
ENSG00000197134.13	2.19951	0.73114	0.000114134	ZNF257
ENSG00000197415.12	1.43232	0.718956	0.00115734	VEPH1
ENSG00000197565.16	1.00492	1.47806	6.63209e-07	COL4A6
ENSG00000197635.10	0.346605	0.765433	0.00318066	DPP4
ENSG00000198440.9	-0.343925	0.501427	0.0438369	ZNF583
ENSG00000198502.6	1.23832	0.731627	0.00143504	HLA-DRB5
ENSG00000198682.13	6.37231	0.636526	4.79684e-08	PAPSS2
ENSG00000198797.7	1.0568	0.57904	0.000693548	BRINP2
ENSG00000198856.13	7.06921	0.506673	0.0116343	OSTC
ENSG00000204516.10	3.26386	0.794286	1.03667e-06	MICB
ENSG00000205861.12	1.56362	1.15275	4.42614e-07	PCOTH
ENSG00000206075.14	0.0122187	0.748029	0.00519357	SERPINB5
ENSG00000211445.12	4.10679	0.586961	8.38606e-05	GPX3
ENSG00000213760.10	0.475516	0.530119	0.0116712	ATP6V1G2
ENSG00000218336.9	1.20618	1.75564	9.54707e-09	TENM3
ENSG00000219529.2	-1.34105	0.931933	0.00605702	AP000580.1
ENSG00000221947.8	1.7491	0.590845	0.0115571	XKR9
ENSG00000223573.7	5.60225	0.625546	6.77412e-07	TINCR
ENSG00000226686.8	-0.517232	0.571585	0.0284853	LINC01535
ENSG00000227038.3	-0.562069	0.525259	0.0492461	GTF2IP7
ENSG00000227579.6	-0.37949	0.514291	0.0499875	AL136114.1
ENSG00000228065.11	0.97437	1.10464	2.13412e-05	LINC01515
ENSG00000228672.4	-0.41731	0.828568	0.0100046	PROB1
ENSG00000228716.7	7.47308	0.564931	5.53705e-06	DHFR
ENSG00000229391.7	-1.23322	1.01774	0.0167281	HLA-DRB6
ENSG00000230606.11	1.5981	0.869917	7.03865e-05	AC092683.1
ENSG00000230836.1	-0.269737	0.680335	0.00593039	LINC01293
ENSG00000230937.12	0.00229631	1.1439	0.000506348	MIR205HG
ENSG00000231131.8	3.54912	0.975437	6.72493e-07	LNCAROD
ENSG00000232093.1	-0.230685	0.815427	0.00703077	DCST1-AS1
ENSG00000232118.2	0.227888	0.788212	0.000616549	BACH1-AS1
ENSG00000232648.4	-1.09054	0.76492	0.0372755	AC107214.1
ENSG00000234264.1	-0.740527	0.684871	0.0440888	DEPDC1-AS1
ENSG00000234494.7	1.39087	0.618216	0.000712711	SP2-AS1
ENSG00000235205.1	3.34122	0.617912	8.81695e-06	TATDN2P3
ENSG00000236404.10	-0.195666	0.615462	0.0334273	VLDLR-AS1
ENSG00000236753.7	0.969799	1.07728	1.24063e-06	MKLN1-AS
ENSG00000237125.10	-1.12571	1.2158	0.000310998	HAND2-AS1
ENSG00000241322.11	-0.538353	1.31149	0.000413814	CDRT1
ENSG00000241361.8	0.288082	0.849846	7.29841e-05	SLC25A24P1
ENSG00000241472.7	5.17999	0.523887	5.00618e-05	PTPRG-AS1
ENSG00000242689.3	-1.47207	1.19264	0.000445007	CNTF
ENSG00000244122.2	1.89814	1.52675	3.88608e-07	UGT1A7
ENSG00000244274.7	3.5436	0.536678	4.53347e-05	DBNDD2
ENSG00000245904.4	-0.783799	0.930632	0.00870746	AC025164.2
ENSG00000247516.8	0.372985	0.630398	0.00651398	MIR4458HG
ENSG00000248429.5	2.70285	0.589653	0.000177911	FAM198B-AS1
ENSG00000248712.7	-0.933001	0.723064	0.0133556	CCDC153
ENSG00000249346.7	1.43048	0.739198	0.00129531	LINC01016
ENSG00000249353.2	-1.30338	0.574171	0.0487219	NPM1P27
ENSG00000250644.3	2.5179	0.535749	0.0115657	AC068580.4
ENSG00000251129.2	1.33535	2.25261	3.2693e-09	LINC02506
ENSG00000253125.1	2.94412	0.545113	1.0722e-05	AC055854.1
ENSG00000253154.2	-0.94944	1.37947	0.000376602	AC100801.1
ENSG00000254024.1	0.703384	1.01261	6.90378e-05	AP001207.3
ENSG00000254337.2	0.0225406	0.798998	0.00631806	AC083967.1
ENSG00000255185.6	0.0217807	0.748235	0.00268128	PDXDC2P
ENSG00000256043.3	0.295871	1.62367	4.31209e-06	CTSO
ENSG00000256612.7	-0.00438212	0.793226	0.00365666	CYP2B7P
ENSG00000258884.2	2.17471	0.64766	0.00220135	LINC02321
ENSG00000260442.5	-0.253501	0.572773	0.0269738	ATP2A1-AS1
ENSG00000261787.2	-0.969197	0.768136	0.0173984	TCF24
ENSG00000263513.5	1.6748	0.567207	0.0457789	FAM72C
ENSG00000264714.1	-1.35497	0.541972	0.0415498	KIAA0895LP1
ENSG00000271601.4	0.00042617	0.769437	0.00139033	LIX1L
ENSG00000271851.1	0.015669	0.547249	0.0451795	AC087501.4
ENSG00000273184.1	2.12119	0.973197	0.036903	AC010655.4
ENSG00000276043.5	6.04664	0.52438	8.32041e-07	UHRF1
ENSG00000277701.5	2.18589	0.693485	0.000889661	AC159540.2
ENSG00000278878.1	0.324153	0.947285	0.00227241	CU638689.1
ENSG00000279094.3	2.42532	0.559264	8.99664e-05	LINC01670
ENSG00000279912.1	-1.29854	1.13773	0.0394819	AC068448.2
ENSG00000280339.1	1.07319	0.543101	0.022926	AP001528.2
ENSG00000283162.1	-0.717245	1.08992	0.000596968	AL390726.5
ENSG00000284906.1	1.83116	0.567818	0.0260045	ARHGAP11B
ENSG00000285094.1	-0.696883	1.10567	0.00656867	LINC01488
ENSG00000285509.1	-0.99431	0.556528	0.0233053	AP000646.1
ENSG00000285867.1	-0.917152	0.746558	0.0436653	BX470102.2
ENSG00000286836.1	-1.40671	0.864084	0.0181595	AC092844.1
ENSG00000287016.1	-0.25133	0.87348	0.006567	AC010996.1
ENSG00000287602.1	-0.506076	1.67408	0.00494387	AC100808.1
