# Supplementary material for: Lactate receptor GPR81 drives breast cancer growth and invasiveness through regulation of ECM properties and Notch ligand DLL4
Source: BMC Cancer. 2023 Nov 22;23:1136. doi: 10.1186/s12885-023-11631-6 (PMC10666402; doi:10.1186/s12885-023-11631-6)
Supplement: Supplementary file 1 — Additional file 1. [file 12885_2023_11631_MOESM1_ESM.zip › Suppl. Table 2.xlsx]

## Sheet: Sheet1
Suppl. Table 2. Genes significantly downregulated with Log2FC of -0.5 or less, upon GPR81 KD in MCF7 cells, cultured for 72 h in glucose medium.
gene_id	AveExpr	logFC	adj.P.Val	gene_symbol
ENSG00000005001.10	3.59205	-0.675073	0.000684334	PRSS22
ENSG00000006534.16	2.9849	-1.29821	3.20545e-08	ALDH3B1
ENSG00000006757.12	2.88222	-0.744667	3.83569e-05	PNPLA4
ENSG00000007516.14	2.79891	-0.725038	0.00229118	BAIAP3
ENSG00000011028.14	3.19351	-0.801523	0.000108974	MRC2
ENSG00000011052.21	1.3749	-0.997907	0.0161378	NME1-NME2
ENSG00000013364.19	3.08428	-0.980185	5.0028e-05	MVP
ENSG00000015285.11	-0.752261	-0.703318	0.0384126	WAS
ENSG00000026559.14	1.83044	-0.68304	0.000590633	KCNG1
ENSG00000029534.21	1.3975	-0.556145	0.00259642	ANK1
ENSG00000039139.9	2.23324	-0.658725	8.27795e-05	DNAH5
ENSG00000042493.16	4.06375	-0.552247	0.00200445	CAPG
ENSG00000047457.14	0.172007	-1.43636	9.76271e-06	CP
ENSG00000053524.12	1.43268	-0.544183	0.00124704	MCF2L2
ENSG00000054611.14	3.86502	-0.537438	0.000132707	TBC1D22A
ENSG00000056558.11	-0.891165	-1.16001	0.00910259	TRAF1
ENSG00000057704.13	1.04061	-0.56494	0.00259712	TMCC3
ENSG00000059915.17	1.65151	-0.63976	0.00309188	PSD
ENSG00000062038.14	7.01661	-0.756393	1.66136e-07	CDH3
ENSG00000063438.17	0.333033	-0.71191	0.0334564	AHRR
ENSG00000064042.18	3.1205	-2.53658	7.09926e-13	LIMCH1
ENSG00000064205.10	1.25748	-0.669552	0.0129139	CCN5
ENSG00000064655.19	2.89683	-1.03257	1.32474e-07	EYA2
ENSG00000064692.19	-0.766025	-0.556142	0.0415737	SNCAIP
ENSG00000064787.13	5.41881	-0.552763	4.00678e-06	BCAS1
ENSG00000065717.15	4.00463	-0.545616	0.00124746	TLE2
ENSG00000066248.15	-0.269668	-0.5021	0.0432595	NGEF
ENSG00000069812.11	1.1214	-0.596292	0.00902184	HES2
ENSG00000071246.11	3.03443	-0.529667	0.000244008	VASH1
ENSG00000071967.12	2.04046	-0.930291	2.07873e-05	CYBRD1
ENSG00000072195.15	0.984455	-0.768023	0.0138118	SPEG
ENSG00000073792.16	1.0221	-1.42506	3.21354e-07	IGF2BP2
ENSG00000073910.22	2.20319	-1.00539	3.94386e-07	FRY
ENSG00000074527.13	3.0883	-0.858618	1.59489e-06	NTN4
ENSG00000075240.17	3.94094	-0.571052	9.45469e-05	GRAMD4
ENSG00000075275.17	5.55895	-0.523596	0.000943473	CELSR1
ENSG00000075826.17	0.429657	-0.91517	0.014368	SEC31B
ENSG00000076344.16	0.745716	-0.975405	0.00494623	RGS11
ENSG00000076706.17	-0.859926	-0.946875	0.00356946	MCAM
ENSG00000079215.14	-0.671686	-1.0561	0.00108054	SLC1A3
ENSG00000079257.8	5.90045	-0.563682	5.09137e-07	LXN
ENSG00000080947.15	0.61803	-0.730649	0.00407847	CROCCP3
ENSG00000081059.20	-0.731933	-0.585323	0.0430298	TCF7
ENSG00000082014.16	0.650286	-0.655863	0.00334859	SMARCD3
ENSG00000085117.12	3.41261	-0.524782	0.000129065	CD82
ENSG00000085276.19	3.17002	-0.819664	3.32932e-07	MECOM
ENSG00000086619.14	1.44599	-0.697995	0.00258976	ERO1B
ENSG00000087085.15	1.69544	-1.48112	4.56664e-05	ACHE
ENSG00000088340.17	3.72817	-0.700772	0.016107	FER1L4
ENSG00000088538.13	-0.345088	-0.720352	0.0153761	DOCK3
ENSG00000088543.15	-0.192351	-0.689405	0.00534779	C3orf18
ENSG00000088881.21	2.06807	-0.519033	0.00570036	EBF4
ENSG00000089127.13	1.57585	-1.01032	4.11887e-05	OAS1
ENSG00000089327.15	-1.22453	-1.04637	0.0206073	FXYD5
ENSG00000089847.12	-0.653237	-0.759719	0.0264075	ANKRD24
ENSG00000090539.15	1.79196	-1.57877	1.88644e-05	CHRD
ENSG00000091136.14	5.06808	-1.13368	1.66885e-09	LAMB1
ENSG00000092758.18	2.58879	-0.573649	0.0340634	COL9A3
ENSG00000092969.12	5.52432	-0.967188	6.29727e-08	TGFB2
ENSG00000095596.12	-0.571137	-1.04105	0.000401353	CYP26A1
ENSG00000096006.11	2.83127	-0.576644	0.00061467	CRISP3
ENSG00000099864.18	3.5613	-0.678159	0.00114422	PALM
ENSG00000099949.21	3.92488	-0.515151	0.0104499	LZTR1
ENSG00000099953.10	-1.41696	-0.876147	0.016735	MMP11
ENSG00000099954.18	2.149	-1.01629	6.38736e-06	CECR2
ENSG00000099991.18	5.54446	-0.521339	0.00070869	CABIN1
ENSG00000099994.11	3.62003	-0.593449	0.00054305	SUSD2
ENSG00000100078.4	0.147327	-0.798312	0.00143733	PLA2G3
ENSG00000100228.12	1.45346	-0.633553	0.00193432	RAB36
ENSG00000100271.17	1.48141	-0.577904	0.00333868	TTLL1
ENSG00000100290.3	2.11632	-1.14969	4.53651e-06	BIK
ENSG00000100300.18	1.99292	-1.40754	7.32398e-05	TSPO
ENSG00000100359.21	4.73507	-0.736242	0.00102863	SGSM3
ENSG00000100362.13	1.06834	-1.06739	1.10119e-05	PVALB
ENSG00000100376.12	3.65983	-0.556831	8.5058e-06	FAM118A
ENSG00000100422.14	5.1131	-0.563945	3.93959e-07	CERK
ENSG00000100429.18	3.60584	-0.54623	0.0221888	HDAC10
ENSG00000100626.17	2.95513	-0.521588	8.75522e-05	GALNT16
ENSG00000100767.17	1.70725	-0.560717	0.00934408	PAPLN
ENSG00000101040.19	8.13646	-0.687162	1.22151e-08	ZMYND8
ENSG00000101188.5	1.14705	-0.710088	0.000133814	NTSR1
ENSG00000101265.16	0.221014	-0.717977	0.00301711	RASSF2
ENSG00000101384.12	3.69162	-0.549999	9.76271e-06	JAG1
ENSG00000101400.6	1.48855	-0.6399	0.000633322	SNTA1
ENSG00000101940.18	4.74394	-0.521514	0.00108266	WDR13
ENSG00000101955.15	0.493542	-0.63165	0.00640387	SRPX
ENSG00000102057.10	-0.589062	-0.818191	0.00152799	KCND1
ENSG00000102243.13	1.38427	-0.805381	0.000588844	VGLL1
ENSG00000102312.22	2.32844	-0.509718	0.00248683	PORCN
ENSG00000102878.17	3.46421	-0.747588	0.025419	HSF4
ENSG00000102935.11	-0.292836	-0.830145	0.00212932	ZNF423
ENSG00000103056.12	2.82895	-0.536142	0.00355873	SMPD3
ENSG00000103196.12	3.1013	-0.613634	4.44446e-06	CRISPLD2
ENSG00000103647.13	0.412907	-0.778145	0.00061467	CORO2B
ENSG00000104081.14	4.5508	-0.882764	1.16294e-09	BMF
ENSG00000104518.11	0.598119	-0.663913	0.0165238	GSDMD
ENSG00000104814.13	0.374455	-0.510622	0.038445	MAP4K1
ENSG00000104953.20	-0.733915	-1.14328	0.000329191	TLE6
ENSG00000105519.18	0.992715	-0.549648	0.0391841	CAPS
ENSG00000105523.3	0.094733	-0.754	0.0418918	FAM83E
ENSG00000105559.12	1.10707	-0.773648	0.000315755	PLEKHA4
ENSG00000105668.7	2.46873	-1.52833	4.67778e-08	UPK1A
ENSG00000106123.12	-0.911354	-1.71608	1.12657e-05	EPHB6
ENSG00000106404.13	0.195796	-0.566001	0.0172869	CLDN15
ENSG00000106479.11	3.92002	-0.50906	0.00416891	ZNF862
ENSG00000106624.11	-0.43283	-0.56366	0.00231348	AEBP1
ENSG00000106665.16	0.804824	-0.606046	0.0151675	CLIP2
ENSG00000106789.13	2.60507	-0.749998	8.8131e-06	CORO2A
ENSG00000107099.15	4.26921	-0.665656	6.22367e-07	DOCK8
ENSG00000107186.16	5.32363	-0.661755	3.2288e-07	MPDZ
ENSG00000107719.9	0.390268	-1.1087	0.000177991	PALD1
ENSG00000107821.15	4.05239	-0.506897	6.06354e-05	KAZALD1
ENSG00000107957.16	0.219992	-0.540962	0.0290106	SH3PXD2A
ENSG00000107984.10	8.57113	-0.558056	3.44632e-05	DKK1
ENSG00000108379.10	1.33718	-0.629415	0.00381699	WNT3
ENSG00000108515.18	1.97154	-0.575978	0.0126354	ENO3
ENSG00000108602.18	-0.856726	-0.739803	0.0426521	ALDH3A1
ENSG00000108846.16	6.03491	-0.859905	8.56572e-06	ABCC3
ENSG00000109099.15	6.51357	-0.789007	6.92705e-07	PMP22
ENSG00000109101.7	-0.476193	-0.758483	0.0201134	FOXN1
ENSG00000109790.16	6.07292	-0.528022	9.88079e-06	KLHL5
ENSG00000110455.14	3.5581	-0.550339	0.0110626	ACCS
ENSG00000110697.13	2.45558	-0.552513	0.0251718	PITPNM1
ENSG00000110799.13	0.321992	-0.55791	0.00841253	VWF
ENSG00000111077.18	4.76636	-0.53751	0.00229118	TNS2
ENSG00000111275.13	-1.17608	-0.825003	0.00787047	ALDH2
ENSG00000111319.13	3.66604	-1.00969	1.54337e-06	SCNN1A
ENSG00000111348.9	1.89823	-0.521049	0.00054305	ARHGDIB
ENSG00000111728.10	-1.23407	-0.884788	0.0239386	ST8SIA1
ENSG00000111837.11	-1.09736	-1.34412	8.51778e-05	MAK
ENSG00000111859.17	5.05141	-0.549362	2.9045e-07	NEDD9
ENSG00000112139.16	0.945879	-0.989885	7.46987e-05	MDGA1
ENSG00000113140.11	-0.760555	-0.97223	0.00226006	SPARC
ENSG00000114115.10	0.699458	-0.81976	0.00614853	RBP1
ENSG00000114626.18	3.49077	-0.615148	0.00795667	ABTB1
ENSG00000114923.17	1.89292	-0.504441	0.0115751	SLC4A3
ENSG00000115221.12	6.06364	-0.576226	5.4707e-07	ITGB6
ENSG00000115257.15	0.427136	-0.921428	0.0133349	PCSK4
ENSG00000115844.11	-0.00585579	-1.04207	0.000250622	DLX2
ENSG00000116106.12	5.08985	-0.605174	9.22758e-07	EPHA4
ENSG00000116584.20	4.66908	-0.506746	3.55357e-05	ARHGEF2
ENSG00000116690.13	-0.659409	-2.19767	7.84226e-07	PRG4
ENSG00000116809.11	3.48392	-0.530121	0.013976	ZBTB17
ENSG00000117115.13	3.10421	-1.19876	1.32866e-10	PADI2
ENSG00000117122.14	0.496571	-1.20594	1.76976e-06	MFAP2
ENSG00000117519.16	-0.0806874	-1.38306	2.62791e-05	CNN3
ENSG00000119681.12	1.1041	-0.996742	7.96172e-06	LTBP2
ENSG00000119703.15	-0.690785	-0.670671	0.0269547	ZC2HC1C
ENSG00000119917.14	0.0298577	-2.015	3.27544e-06	IFIT3
ENSG00000119922.10	0.201857	-2.1982	1.87475e-06	IFIT2
ENSG00000120896.13	3.55454	-0.740125	6.13431e-05	SORBS3
ENSG00000121297.8	0.296521	-0.746449	0.00308746	TSHZ3
ENSG00000121316.11	5.82216	-0.50298	2.12076e-06	PLBD1
ENSG00000121361.5	2.87311	-0.773247	2.92971e-05	KCNJ8
ENSG00000121413.12	2.4023	-1.16617	3.1706e-08	ZSCAN18
ENSG00000121858.11	1.55628	-0.594675	0.000222415	TNFSF10
ENSG00000121895.8	-0.996672	-0.808486	0.0325687	TMEM156
ENSG00000122035.7	-0.120693	-0.508157	0.022272	RASL11A
ENSG00000122367.19	-0.520713	-0.77289	0.0130067	LDB3
ENSG00000122877.16	-0.158791	-0.706786	0.00446817	EGR2
ENSG00000123096.11	3.30147	-0.610698	0.000328214	SSPN
ENSG00000123119.12	3.46951	-0.946379	1.55592e-06	NECAB1
ENSG00000124493.14	3.91989	-0.732573	0.000226611	GRM4
ENSG00000124587.14	2.90377	-0.704468	0.000187644	PEX6
ENSG00000125089.17	2.4727	-0.737171	0.00187469	SH3TC1
ENSG00000125378.16	3.17542	-0.646247	1.55623e-06	BMP4
ENSG00000125637.16	5.95695	-0.515094	0.000281332	PSD4
ENSG00000125968.9	2.2884	-0.749543	0.000516879	ID1
ENSG00000126217.21	3.89794	-0.650657	9.95208e-05	MCF2L
ENSG00000126603.8	4.61078	-0.54412	0.00318509	GLIS2
ENSG00000127084.19	4.39365	-0.669013	0.000222415	FGD3
ENSG00000127129.10	-0.562234	-0.849249	0.00584072	EDN2
ENSG00000127249.15	-1.0562	-0.941353	0.0147104	ATP13A4
ENSG00000127561.15	1.96233	-0.533583	0.00720426	SYNGR3
ENSG00000127990.19	-0.282203	-1.23732	0.000138705	SGCE
ENSG00000128284.19	-0.883108	-1.34234	0.0014878	APOL3
ENSG00000128917.8	0.286055	-1.48284	5.57621e-05	DLL4
ENSG00000129675.16	2.9975	-0.84188	2.17543e-07	ARHGEF6
ENSG00000130294.16	3.33153	-0.583136	0.000475719	KIF1A
ENSG00000130303.13	1.30712	-0.63821	0.00139033	BST2
ENSG00000130304.17	2.34215	-0.510475	0.00140378	SLC27A1
ENSG00000130518.17	1.38459	-1.07364	7.4134e-05	IQCN
ENSG00000130720.13	3.88196	-0.50768	0.00446646	FIBCD1
ENSG00000132170.22	2.41565	-0.777407	1.50314e-05	PPARG
ENSG00000132481.7	2.12509	-0.722889	0.000305335	TRIM47
ENSG00000132561.14	5.49303	-0.659217	6.0749e-07	MATN2
ENSG00000132563.16	0.604617	-0.605946	0.00486852	REEP2
ENSG00000132677.13	1.4414	-0.887993	0.000540165	RHBG
ENSG00000133067.17	-0.965918	-0.814223	0.00851926	LGR6
ENSG00000133401.16	3.38877	-0.602595	3.7984e-06	PDZD2
ENSG00000133460.19	3.77364	-0.681641	2.69326e-06	SLC2A11
ENSG00000133466.14	5.76672	-0.682271	1.50195e-06	C1QTNF6
ENSG00000133619.17	0.24264	-0.929184	0.00303927	KRBA1
ENSG00000133687.16	1.80333	-2.72341	3.45219e-11	TMTC1
ENSG00000134072.11	1.51939	-0.501404	0.0094275	CAMK1
ENSG00000134595.8	1.32136	-0.545815	0.000943473	SOX3
ENSG00000135114.12	1.04505	-1.06695	1.03667e-06	OASL
ENSG00000135318.12	4.05689	-0.866599	3.35669e-07	NT5E
ENSG00000135373.12	2.15591	-1.02397	7.70811e-06	EHF
ENSG00000135472.9	-0.954111	-0.639665	0.0256504	FAIM2
ENSG00000135480.16	4.15983	-0.554608	0.0010498	KRT7
ENSG00000135519.8	0.0628248	-0.77681	0.0206073	KCNH3
ENSG00000135596.18	2.44438	-0.753827	0.000665344	MICAL1
ENSG00000135773.13	1.59962	-0.690742	0.00020341	CAPN9
ENSG00000135916.16	3.50252	-0.614706	7.13573e-06	ITM2C
ENSG00000135926.15	2.35538	-0.509795	0.00132141	TMBIM1
ENSG00000136040.9	-0.0984604	-0.592024	0.00513423	PLXNC1
ENSG00000136059.14	0.402682	-1.01436	0.000999241	VILL
ENSG00000136367.14	0.952709	-0.663775	0.00884627	ZFHX2
ENSG00000136490.9	0.714385	-0.515505	0.024833	LIMD2
ENSG00000137218.10	1.08611	-0.596262	0.0034958	FRS3
ENSG00000137628.17	1.31377	-1.06719	0.000442642	DDX60
ENSG00000137825.11	1.16108	-0.741199	0.0280439	ITPKA
ENSG00000137976.7	-0.299817	-0.58665	0.0489984	DNASE2B
ENSG00000138100.14	0.693242	-1.04909	0.00015884	TRIM54
ENSG00000138131.4	0.367579	-0.620215	0.00997237	LOXL4
ENSG00000138347.15	2.3267	-0.93115	2.70364e-07	MYPN
ENSG00000138356.14	2.72139	-0.6665	0.00091266	AOX1
ENSG00000138606.19	0.198305	-0.556555	0.041851	SHF
ENSG00000138623.10	0.74413	-0.524996	0.0373761	SEMA7A
ENSG00000138735.16	1.9177	-0.52902	0.00142324	PDE5A
ENSG00000138759.19	2.54241	-0.782411	0.000810043	FRAS1
ENSG00000138772.13	4.94986	-0.699689	2.64817e-05	ANXA3
ENSG00000139044.12	1.68209	-1.11581	0.00010793	B4GALNT3
ENSG00000139055.7	2.41144	-0.805832	0.000338729	ERP27
ENSG00000139219.19	1.33112	-0.763547	0.00525184	COL2A1
ENSG00000139410.15	3.33041	-0.577826	0.00235368	SDSL
ENSG00000139547.7	-0.224363	-0.642606	0.0236845	RDH16
ENSG00000139625.13	3.36458	-0.789549	3.79307e-05	MAP3K12
ENSG00000139631.18	4.50301	-0.534203	0.004866	CSAD
ENSG00000140199.12	3.84306	-0.505956	2.41271e-05	SLC12A6
ENSG00000140398.14	1.75127	-0.827526	0.00987164	NEIL1
ENSG00000140479.17	4.84229	-0.62183	2.69043e-06	PCSK6
ENSG00000140548.10	5.20095	-0.679221	3.55357e-05	ZNF710
ENSG00000140795.13	0.00803397	-1.31678	4.72255e-05	MYLK3
ENSG00000140968.11	-0.0882937	-1.17376	9.56071e-06	IRF8
ENSG00000141314.13	-0.457228	-0.682817	0.0220538	RHBDL3
ENSG00000141497.14	1.6025	-0.532174	0.00452172	ZMYND15
ENSG00000141574.8	0.584694	-0.751702	0.015032	SECTM1
ENSG00000141738.14	4.06535	-0.605656	7.14669e-05	GRB7
ENSG00000142156.15	0.659061	-0.780357	0.00654635	COL6A1
ENSG00000142173.16	0.442553	-0.730822	0.0269218	COL6A2
ENSG00000142227.11	0.774238	-0.544552	0.0104055	EMP3
ENSG00000142408.5	0.633487	-0.56486	0.0499289	CACNG8
ENSG00000142606.16	0.553706	-0.893654	0.00507213	MMEL1
ENSG00000142611.17	1.47937	-0.725744	0.00202644	PRDM16
ENSG00000142973.14	3.27536	-0.508219	8.75893e-05	CYP4B1
ENSG00000143127.13	-0.966095	-0.821655	0.0264075	ITGA10
ENSG00000143341.12	6.8609	-1.88273	1.66885e-09	HMCN1
ENSG00000143365.19	1.14819	-1.23246	1.98241e-06	RORC
ENSG00000143382.15	-0.0850514	-0.526723	0.0166183	ADAMTSL4
ENSG00000143434.15	0.991261	-0.612718	0.00339812	SEMA6C
ENSG00000144355.15	3.40345	-0.624077	9.20019e-06	DLX1
ENSG00000144857.14	1.51517	-0.920131	0.000253474	BOC
ENSG00000145198.14	-1.35717	-0.627328	0.0364062	VWA5B2
ENSG00000145569.6	1.84907	-0.754884	2.95659e-05	OTULINL
ENSG00000145703.16	0.703292	-0.819167	0.000149736	IQGAP2
ENSG00000145911.6	6.65938	-0.502471	0.00229287	N4BP3
ENSG00000146013.11	1.81118	-0.550761	0.00337372	GFRA3
ENSG00000146197.9	0.759211	-0.523971	0.0101472	SCUBE3
ENSG00000146216.13	-0.961762	-0.669669	0.0304749	TTBK1
ENSG00000146411.6	0.491973	-0.615811	0.00777489	SLC2A12
ENSG00000146556.14	2.72057	-0.656322	0.00308746	WASH2P
ENSG00000146955.11	0.760545	-0.524165	0.00461182	RAB19
ENSG00000147255.19	0.75592	-0.660247	0.00578636	IGSF1
ENSG00000147872.10	2.84908	-0.545137	9.28845e-05	PLIN2
ENSG00000147889.17	0.332928	-0.551273	0.00770534	CDKN2A
ENSG00000148677.6	0.175843	-1.29174	7.70811e-06	ANKRD1
ENSG00000148700.15	2.00538	-1.22201	3.87812e-07	ADD3
ENSG00000148735.15	4.06563	-0.590666	3.80831e-05	PLEKHS1
ENSG00000149527.18	-1.03042	-0.891573	0.00978336	PLCH2
ENSG00000149582.16	2.07183	-0.550085	0.000901318	TMEM25
ENSG00000149591.17	1.14757	-0.574915	0.0152563	TAGLN
ENSG00000150281.6	-0.293055	-2.1398	4.41924e-05	CTF1
ENSG00000150687.12	5.61413	-0.550193	8.5453e-07	PRSS23
ENSG00000150977.10	3.9151	-0.585537	0.000913646	RILPL2
ENSG00000151320.11	0.859346	-0.937062	0.000101579	AKAP6
ENSG00000151322.19	3.81166	-1.04786	1.63449e-08	NPAS3
ENSG00000151689.13	1.69287	-0.546059	0.0011129	INPP1
ENSG00000152076.18	1.90829	-0.608265	0.00265529	CCDC74B
ENSG00000152402.11	4.78419	-0.797176	1.24063e-06	GUCY1A2
ENSG00000153093.18	0.45087	-0.556724	0.0217295	ACOXL
ENSG00000153404.14	2.04116	-0.924347	8.09541e-05	PLEKHG4B
ENSG00000153982.11	0.257814	-0.636465	0.00427851	GDPD1
ENSG00000154118.13	2.62878	-0.544972	0.0048832	JPH3
ENSG00000154122.14	4.16825	-0.680055	3.67711e-07	ANKH
ENSG00000154330.13	4.57344	-0.989048	2.45999e-09	PGM5
ENSG00000154342.6	-0.126283	-0.6774	0.0306708	WNT3A
ENSG00000154639.19	2.67558	-0.791024	2.6717e-05	CXADR
ENSG00000154917.11	1.57469	-0.578779	0.00137651	RAB6B
ENSG00000155893.13	3.14222	-0.593804	1.98241e-06	PXYLP1
ENSG00000155966.14	-0.0413158	-1.96469	9.86966e-07	AFF2
ENSG00000156050.10	3.54493	-0.542479	0.000510842	FAM161B
ENSG00000156127.8	3.67564	-0.556855	0.000857095	BATF
ENSG00000156475.18	-0.471144	-0.822062	0.00812849	PPP2R2B
ENSG00000157703.16	1.62401	-0.768419	0.000215995	SVOPL
ENSG00000158055.16	4.49441	-0.566777	5.6628e-05	GRHL3
ENSG00000158286.13	1.78587	-0.999961	0.00407333	RNF207
ENSG00000158321.18	1.39903	-1.15533	5.16655e-07	AUTS2
ENSG00000158528.12	3.59193	-0.531798	1.4648e-05	PPP1R9A
ENSG00000158856.18	3.17488	-0.617664	1.88644e-05	DMTN
ENSG00000159214.13	2.64288	-0.513511	0.00285453	CCDC24
ENSG00000159588.15	-0.853521	-0.876092	0.0358269	CCDC17
ENSG00000159640.16	1.2085	-0.854608	0.000162064	ACE
ENSG00000159714.11	-0.59138	-0.732799	0.0292874	ZDHHC1
ENSG00000160097.19	-0.444686	-0.674459	0.02715	FNDC5
ENSG00000160111.13	2.61247	-0.693025	0.00061467	CPAMD8
ENSG00000160191.18	2.08858	-0.650639	0.000340536	PDE9A
ENSG00000160226.16	3.81436	-0.618264	0.00352317	CFAP410
ENSG00000160323.18	1.77817	-0.620484	0.010022	ADAMTS13
ENSG00000160716.6	-1.2664	-0.573426	0.0210701	CHRNB2
ENSG00000160781.17	2.07237	-0.858222	0.00355038	PAQR6
ENSG00000161955.16	3.18242	-0.569055	4.70316e-05	TNFSF13
ENSG00000162069.16	4.38762	-0.534227	0.0299206	BICDL2
ENSG00000162444.12	1.13482	-0.516691	0.0125147	RBP7
ENSG00000162458.13	1.94205	-0.797662	0.000441192	FBLIM1
ENSG00000162572.21	-0.392405	-0.813511	0.0168787	SCNN1D
ENSG00000162882.15	0.616444	-0.615342	0.0104722	HAAO
ENSG00000162949.16	2.53907	-0.833531	1.51413e-05	CAPN13
ENSG00000162981.14	4.71138	-1.14386	1.28147e-09	LRATD1
ENSG00000163082.10	1.67228	-1.12109	2.20021e-06	SGPP2
ENSG00000163347.6	4.16946	-1.48997	4.1887e-09	CLDN1
ENSG00000163701.19	1.45845	-0.507609	0.00995505	IL17RE
ENSG00000163704.12	4.11225	-0.532034	0.00113548	PRRT3
ENSG00000163710.9	0.606145	-0.648024	0.00284072	PCOLCE2
ENSG00000163795.14	0.924833	-0.59886	0.0124087	ZNF513
ENSG00000163932.15	6.66847	-0.61132	6.7125e-06	PRKCD
ENSG00000164078.13	1.82573	-0.501869	0.0192044	MST1R
ENSG00000164236.12	-0.291511	-1.11039	0.000346028	ANKRD33B
ENSG00000164684.13	5.69742	-0.505535	8.93103e-06	ZNF704
ENSG00000164741.15	3.92937	-0.51303	5.705e-06	DLC1
ENSG00000165175.15	5.33082	-0.528162	0.000230923	MID1IP1
ENSG00000165695.10	-0.31068	-0.655603	0.0357697	AK8
ENSG00000166147.14	0.325832	-1.65484	5.69806e-06	FBN1
ENSG00000166173.11	2.95959	-0.689455	9.76271e-06	LARP6
ENSG00000166509.12	5.047	-0.720613	4.73039e-07	CLEC3A
ENSG00000166888.12	1.99931	-1.26877	3.47369e-07	STAT6
ENSG00000167165.19	4.66093	-0.55585	0.000931679	UGT1A6
ENSG00000167653.5	2.92023	-1.1008	1.84277e-06	PSCA
ENSG00000168032.10	1.1952	-0.595702	0.000489591	ENTPD3
ENSG00000168056.16	4.95111	-0.768625	0.000409344	LTBP3
ENSG00000168237.18	1.23961	-0.587288	0.000774342	GLYCTK
ENSG00000168269.10	1.76395	-0.694449	9.95208e-05	FOXI1
ENSG00000168350.8	4.20643	-0.736298	0.000623385	DEGS2
ENSG00000168386.18	1.76202	-0.858959	5.22845e-05	FILIP1L
ENSG00000168405.17	2.00722	-0.718772	0.00138577	CMAHP
ENSG00000168502.17	3.74554	-0.500805	0.000397611	MTCL1
ENSG00000168646.13	0.240279	-0.505382	0.0105502	AXIN2
ENSG00000168679.18	0.714383	-0.782241	0.00136879	SLC16A4
ENSG00000168702.18	1.54018	-1.6679	7.74667e-07	LRP1B
ENSG00000168772.11	0.748183	-1.06131	7.88912e-06	CXXC4
ENSG00000168970.22	2.77837	-0.678376	0.0182929	JMJD7-PLA2G4B
ENSG00000168994.14	0.927115	-1.04145	2.40406e-06	PXDC1
ENSG00000169242.12	5.55961	-0.561411	3.70685e-05	EFNA1
ENSG00000169668.11	-0.246257	-0.578377	0.0121128	BCRP2
ENSG00000169894.18	1.36301	-1.25123	6.7125e-06	MUC3A
ENSG00000169918.9	0.803916	-0.506656	0.0164822	OTUD7A
ENSG00000169919.17	6.19551	-0.688073	2.09427e-07	GUSB
ENSG00000170049.9	-0.257873	-0.612309	0.0437448	KCNAB3
ENSG00000170345.10	3.52545	-0.524421	8.27795e-05	FOS
ENSG00000170390.16	-0.240335	-0.840004	0.00222155	DCLK2
ENSG00000170412.18	4.82333	-0.747912	7.88845e-06	GPRC5C
ENSG00000170464.10	2.11711	-0.563928	0.000475719	DNAJC18
ENSG00000170482.17	-1.01908	-0.892316	0.00290287	SLC23A1
ENSG00000170523.3	1.72265	-0.677312	0.00369279	KRT83
ENSG00000170525.21	6.82581	-0.821158	2.45999e-09	PFKFB3
ENSG00000170667.14	1.48831	-0.814678	0.0173984	RASA4B
ENSG00000171016.12	1.14465	-1.09656	8.90977e-05	PYGO1
ENSG00000171522.6	-0.568241	-0.74031	0.0112696	PTGER4
ENSG00000171533.11	0.392344	-1.12747	9.76271e-06	MAP6
ENSG00000171724.3	2.25209	-0.597836	0.00227535	VAT1L
ENSG00000171766.16	0.109855	-1.2313	0.000397611	GATM
ENSG00000171954.13	3.01359	-0.904694	6.58915e-07	CYP4F22
ENSG00000171992.13	5.23434	-1.58649	1.71446e-10	SYNPO
ENSG00000172031.7	1.29159	-0.752826	0.000292403	EPHX4
ENSG00000172037.14	6.1272	-0.546617	0.00134398	LAMB2
ENSG00000172061.9	-0.882067	-0.828839	0.00804943	LRRC15
ENSG00000172382.10	0.84644	-0.621125	0.0398019	PRSS27
ENSG00000172478.18	4.29705	-1.15918	6.09133e-08	MAB21L4
ENSG00000172602.11	1.8884	-0.589279	0.00143733	RND1
ENSG00000173227.14	6.54528	-0.723645	2.13412e-05	SYT12
ENSG00000173267.14	0.716884	-0.689777	0.0153599	SNCG
ENSG00000173467.9	0.31871	-1.12262	0.00279324	AGR3
ENSG00000173531.15	1.48276	-0.884327	0.0137299	MST1
ENSG00000173546.7	-0.979971	-1.39186	0.000174309	CSPG4
ENSG00000173548.9	5.5073	-0.511888	4.715e-05	SNX33
ENSG00000173838.12	-0.103487	-0.538945	0.0258052	MARCHF10
ENSG00000174498.14	3.43645	-0.626719	3.62379e-05	IGDCC3
ENSG00000174586.11	2.07529	-0.580933	0.000467553	ZNF497
ENSG00000174640.15	1.18196	-0.976603	3.6865e-05	SLCO2A1
ENSG00000175147.13	-0.0128721	-0.642916	0.00927197	TMEM51-AS1
ENSG00000175264.8	-0.186315	-0.536121	0.0319567	CHST1
ENSG00000175265.17	5.19976	-0.656392	0.0249415	GOLGA8A
ENSG00000175662.17	5.79921	-0.518419	8.27795e-05	TOM1L2
ENSG00000175906.5	2.24033	-1.26318	5.76108e-07	ARL4D
ENSG00000175928.6	-0.927902	-1.00372	0.0177886	LRRN1
ENSG00000175985.10	0.504226	-0.51391	0.010291	PLEKHD1
ENSG00000176399.4	2.82932	-1.12327	3.24456e-08	DMRTA1
ENSG00000176406.23	2.20136	-0.617538	0.000196258	RIMS2
ENSG00000176428.6	0.486104	-0.512233	0.0317684	VPS37D
ENSG00000176928.7	1.5548	-0.630941	0.000690515	GCNT4
ENSG00000177133.11	-1.28635	-0.94626	0.00602642	PRDM16-DT
ENSG00000177519.4	3.26227	-0.921186	6.29727e-08	RPRM
ENSG00000177685.17	4.476	-0.625446	0.000307144	CRACR2B
ENSG00000178026.13	2.26936	-0.766504	0.00187469	LRRC75B
ENSG00000178685.14	1.71703	-0.763866	0.00577867	PARP10
ENSG00000178814.17	3.55239	-0.667669	0.0310192	OPLAH
ENSG00000179532.13	1.37689	-0.704545	0.00361418	DNHD1
ENSG00000179862.7	0.206904	-0.725584	0.0174069	CITED4
ENSG00000180089.6	-0.100921	-0.570972	0.0266906	TMEM86B
ENSG00000180229.12	1.0949	-0.697321	0.0334564	HERC2P3
ENSG00000180730.5	4.39204	-0.516791	0.000271578	SHISA2
ENSG00000180801.14	-0.187928	-0.563308	0.0158136	ARSJ
ENSG00000181104.7	1.08192	-0.503258	0.00558715	F2R
ENSG00000181444.13	3.73629	-0.550565	0.0158016	ZNF467
ENSG00000181513.14	1.96725	-0.567024	0.00804191	ACBD4
ENSG00000181634.8	-1.0339	-1.13052	0.0139658	TNFSF15
ENSG00000181830.9	4.67337	-0.581395	1.60027e-05	SLC35C1
ENSG00000182324.7	0.0781197	-0.636927	0.00475612	KCNJ14
ENSG00000182732.18	1.22034	-1.02796	0.000227434	RGS6
ENSG00000182771.19	-0.715152	-0.853635	0.0050382	GRID1
ENSG00000182782.8	1.89767	-0.895029	1.7098e-05	HCAR2
ENSG00000182841.12	1.28905	-0.616952	0.0343098	RRP7BP
ENSG00000183111.12	3.70313	-0.523292	1.34099e-05	ARHGEF37
ENSG00000183569.18	0.394361	-1.15837	8.09883e-05	SERHL2
ENSG00000183784.7	0.639458	-0.746742	0.00125294	DOCK8-AS1
ENSG00000183844.17	-0.777642	-0.629473	0.044009	FAM3B
ENSG00000183888.4	-0.970537	-0.828955	0.0104722	SRARP
ENSG00000184012.12	4.52949	-0.642716	5.07631e-07	TMPRSS2
ENSG00000184060.11	0.870009	-0.613929	0.00300495	ADAP2
ENSG00000184206.12	0.0699722	-1.07143	0.0104722	GOLGA6L4
ENSG00000184254.17	3.54448	-1.05094	2.36419e-08	ALDH1A3
ENSG00000184441.4	1.4561	-0.527412	0.00755603	AP001062.1
ENSG00000184584.13	1.37013	-1.4888	5.16157e-08	STING1
ENSG00000184730.11	1.30781	-0.588845	0.0049339	APOBR
ENSG00000184903.10	0.931786	-0.525493	0.00799631	IMMP2L
ENSG00000184923.12	-0.858347	-1.42983	0.0067371	NUTM2A
ENSG00000185038.14	-1.00971	-0.827784	0.0223133	MROH2A
ENSG00000185133.14	3.18474	-0.928327	2.54176e-05	INPP5J
ENSG00000185215.10	2.07228	-0.576746	0.000134949	TNFAIP2
ENSG00000185306.13	-0.894646	-0.976968	0.00904216	C12orf56
ENSG00000185332.8	1.31056	-0.556661	0.0129809	AC027601.1
ENSG00000185386.15	3.44202	-0.696592	0.00238298	MAPK11
ENSG00000185519.9	-0.255021	-0.859719	0.0386961	FAM131C
ENSG00000185615.16	0.531681	-0.713078	0.0457831	PDIA2
ENSG00000185634.12	0.396112	-0.737551	0.000145274	SHC4
ENSG00000185664.14	3.12381	-0.603852	0.000204977	PMEL
ENSG00000185745.10	0.638109	-2.33942	4.53651e-06	IFIT1
ENSG00000185818.8	2.81256	-0.50095	0.000657941	NAT8L
ENSG00000185885.16	2.51613	-0.792163	4.95833e-05	IFITM1
ENSG00000185986.12	1.27239	-0.649494	0.00478708	SDHAP3
ENSG00000186197.15	1.05338	-0.870883	0.00103802	EDARADD
ENSG00000186472.20	2.8367	-0.830716	4.43041e-05	PCLO
ENSG00000186654.21	2.32783	-0.632026	0.000476055	PRR5
ENSG00000186792.17	0.754826	-0.523031	0.0123333	HYAL3
ENSG00000186897.5	0.0593771	-1.09591	0.000130773	C1QL4
ENSG00000186998.16	1.62865	-0.54858	0.0143749	EMID1
ENSG00000187244.12	7.02662	-0.549411	0.00571076	BCAM
ENSG00000187634.12	4.0407	-0.641684	0.00311901	SAMD11
ENSG00000187848.15	-0.0616442	-1.04504	0.00588135	P2RX2
ENSG00000188064.10	4.6918	-0.504878	0.000104637	WNT7B
ENSG00000188130.14	1.94775	-1.09781	0.000193388	MAPK12
ENSG00000188199.10	0.292197	-0.503937	0.0495809	NUTM2B
ENSG00000188404.10	0.302914	-0.536252	0.0214337	SELL
ENSG00000188549.12	0.570508	-1.25539	0.000827648	CCDC9B
ENSG00000188613.7	1.59906	-0.606356	0.0031885	NANOS1
ENSG00000189058.9	2.15474	-0.607219	0.00121626	APOD
ENSG00000189136.9	-0.407243	-0.826675	0.0203011	UBE2Q2P1
ENSG00000196218.13	-0.00848465	-0.793634	0.0003336	RYR1
ENSG00000196335.13	-0.0378572	-1.86621	7.49251e-07	STK31
ENSG00000196502.11	3.59344	-0.603104	3.08067e-05	SULT1A1
ENSG00000196834.12	-0.369622	-1.19108	0.00222094	POTEI
ENSG00000196878.15	1.56171	-0.568005	0.00412975	LAMB3
ENSG00000196917.6	5.69909	-0.781406	6.29727e-08	HCAR1
ENSG00000197106.7	1.17549	-0.663975	0.000571796	SLC6A17
ENSG00000197479.7	-0.644013	-0.567019	0.0415996	PCDHB11
ENSG00000197558.13	1.04391	-0.965632	0.00295576	SSPO
ENSG00000198053.11	0.490715	-0.677077	0.0033146	SIRPA
ENSG00000198189.11	4.48327	-0.774333	4.35419e-05	HSD17B11
ENSG00000198208.12	3.70309	-0.633121	0.00061467	RPS6KL1
ENSG00000198691.13	0.814178	-1.07993	0.000116925	ABCA4
ENSG00000198933.9	1.92194	-0.500831	0.00182013	TBKBP1
ENSG00000198945.8	-1.14146	-0.682638	0.0340612	L3MBTL3
ENSG00000203772.7	0.690873	-0.857486	0.000531146	SPRN
ENSG00000203780.12	1.35981	-0.519673	0.00986701	FANK1
ENSG00000203812.2	3.77175	-0.825371	0.0346422	H2AC18
ENSG00000203926.5	2.42306	-3.28341	6.19449e-11	SPANXA2
ENSG00000203930.12	1.21964	-0.909874	7.88845e-06	LINC00632
ENSG00000203943.8	-0.121413	-0.967974	0.000401058	SAMD13
ENSG00000204019.5	0.676317	-0.632388	0.00703077	CT83
ENSG00000204128.6	1.17431	-0.708198	5.20851e-05	C2orf72
ENSG00000204314.12	2.08419	-0.710442	0.000657941	PRRT1
ENSG00000204380.4	-1.34972	-0.714371	0.0316866	PKP4-AS1
ENSG00000204581.3	-0.848058	-0.791579	0.0246927	ACOXL-AS1
ENSG00000204681.11	4.12561	-0.515876	0.0105502	GABBR1
ENSG00000204991.11	4.42813	-0.68671	0.000217674	SPIRE2
ENSG00000205307.12	-0.784335	-0.860301	0.0385789	SAP25
ENSG00000205464.12	0.516834	-0.525333	0.0136837	ATP6AP1L
ENSG00000205643.11	1.38137	-0.638673	0.00297792	CDPF1
ENSG00000205978.6	1.43312	-0.652154	0.000512264	NYNRIN
ENSG00000211689.7	1.41093	-1.02951	0.00175785	TRGC1
ENSG00000211695.2	-1.0896	-1.20512	0.000230341	TRGV9
ENSG00000213213.14	0.535323	-1.07568	0.0102499	CCDC183
ENSG00000213445.10	-0.239437	-0.583334	0.0406236	SIPA1
ENSG00000213830.3	-0.723491	-0.916422	0.00536744	CFL1P5
ENSG00000213903.9	4.35165	-0.51629	0.0481648	LTB4R
ENSG00000213906.10	3.17543	-0.583821	0.0234031	LTB4R2
ENSG00000213928.9	3.18552	-0.889568	0.00065173	IRF9
ENSG00000214021.16	3.70023	-0.62121	0.0388971	TTLL3
ENSG00000214425.8	-0.674296	-0.649925	0.0324282	LRRC37A4P
ENSG00000214562.14	1.37751	-0.637927	0.00270721	NUTM2D
ENSG00000214894.6	0.602891	-0.531728	0.00545655	LINC00243
ENSG00000215018.10	2.39973	-0.552992	0.0292341	COL28A1
ENSG00000215218.4	2.13487	-1.12658	6.09918e-08	UBE2QL1
ENSG00000221995.5	-0.547422	-0.864119	0.0163073	TIAF1
ENSG00000223764.2	4.16227	-1.12099	8.09541e-05	LINC02593
ENSG00000223804.5	1.02281	-0.802852	0.00381874	AC244669.1
ENSG00000223855.2	1.84843	-1.04933	0.00045392	AC147651.1
ENSG00000225138.8	4.3228	-0.926211	0.0049527	SLC9A3-AS1
ENSG00000225431.1	0.832234	-1.45619	2.84541e-05	LINC01671
ENSG00000225614.4	1.08024	-1.52562	3.36387e-05	ZNF469
ENSG00000225792.2	-0.670993	-0.644351	0.0131942	AC004540.2
ENSG00000226508.1	1.07337	-0.601131	0.00322203	LINC01918
ENSG00000226711.7	1.08395	-0.564891	0.00351351	FAM66C
ENSG00000227051.6	6.57952	-0.50649	1.03667e-06	C14orf132
ENSG00000227210.2	-0.465698	-0.646856	0.0336209	AC079145.1
ENSG00000227946.1	1.0698	-0.653562	0.00223008	AC007383.1
ENSG00000228172.5	-1.10644	-0.709406	0.0396671	AL020996.1
ENSG00000228315.12	2.88969	-0.749426	0.00871307	GUSBP11
ENSG00000228630.5	2.17123	-0.81101	8.71751e-05	HOTAIR
ENSG00000230373.8	1.59858	-0.634538	0.0181859	GOLGA6L5P
ENSG00000230454.1	0.298674	-0.696046	0.0118657	U73166.1
ENSG00000231187.3	2.49947	-0.732745	0.00223563	AL356056.2
ENSG00000231439.4	1.87453	-0.521027	0.004675	WASIR2
ENSG00000232070.9	1.98682	-0.507852	0.00152271	TMEM253
ENSG00000233087.7	-0.486114	-1.41022	0.000924767	RAB6D
ENSG00000233198.4	0.578615	-0.821072	0.0393133	RNF224
ENSG00000233426.3	2.67427	-0.750557	0.0411908	EIF3FP3
ENSG00000233901.6	0.10711	-0.615394	0.00571703	LINC01503
ENSG00000234614.1	-0.594096	-0.622757	0.0161169	C2CD4D-AS1
ENSG00000234771.3	2.7713	-0.522122	0.0080839	SLC25A25-AS1
ENSG00000234869.1	-1.01849	-0.754997	0.0360907	AL021392.1
ENSG00000235092.6	0.768048	-0.666832	0.000658875	ID2-AS1
ENSG00000235109.7	3.33864	-0.577432	3.64554e-05	ZSCAN31
ENSG00000235209.1	-1.42183	-0.680118	0.0450241	AL022318.1
ENSG00000235584.3	1.046	-0.51016	0.00680229	AC008268.1
ENSG00000237126.8	-0.500385	-1.08299	0.000927985	AC073254.1
ENSG00000237732.9	-0.962501	-0.773322	0.00730657	CT75
ENSG00000240065.8	-0.890834	-0.774028	0.0345433	PSMB9
ENSG00000240990.10	2.36401	-0.884346	0.00501585	HOXA11-AS
ENSG00000241288.8	1.39407	-0.507615	0.00174406	LINC02614
ENSG00000241316.8	0.282006	-0.617909	0.00609291	SUCLG2-AS1
ENSG00000241404.7	2.25011	-0.640977	0.0476919	EGFL8
ENSG00000241484.9	4.67483	-0.792664	6.47538e-06	ARHGAP8
ENSG00000242265.5	3.30403	-0.83111	3.27544e-06	PEG10
ENSG00000242779.7	0.73031	-2.38925	1.67167e-08	ZNF702P
ENSG00000243244.6	4.0969	-0.794573	1.96233e-05	STON1
ENSG00000243566.6	3.21187	-0.532529	0.0279228	UPK3B
ENSG00000244731.8	1.24795	-0.512993	0.0353371	C4A
ENSG00000244968.7	1.78039	-0.663575	7.29841e-05	LIFR-AS1
ENSG00000245498.7	0.603256	-0.898732	0.00171274	AP000866.1
ENSG00000246526.2	-0.315871	-0.67994	0.0143302	LINC02481
ENSG00000246792.3	-0.453548	-0.734167	0.0122817	AC106038.1
ENSG00000246985.8	1.26786	-0.867794	0.0015723	SOCS2-AS1
ENSG00000248405.10	1.46336	-0.88803	0.00213166	PRR5-ARHGAP8
ENSG00000248508.8	1.14896	-0.65292	0.000333427	SRP14-AS1
ENSG00000248971.2	-0.64134	-0.89371	0.0184893	KRT8P46
ENSG00000249267.7	-0.513728	-1.0854	0.00740372	LINC00939
ENSG00000249641.2	2.3663	-0.561074	0.00352481	HOXC13-AS
ENSG00000249839.1	1.35979	-0.850984	0.0285567	AC011330.1
ENSG00000249846.7	2.40391	-0.59281	6.90378e-05	LINC02021
ENSG00000249898.8	-0.432782	-0.710037	0.0318804	MCPH1-AS1
ENSG00000250091.3	1.55611	-0.892658	3.83209e-05	DNAH10OS
ENSG00000250120.8	0.399042	-1.7615	9.82141e-06	PCDHA10
ENSG00000250303.4	0.410124	-0.531712	0.0235152	LINC02762
ENSG00000250722.6	4.59269	-0.894308	2.16417e-05	SELENOP
ENSG00000251002.8	1.73796	-0.994599	5.76108e-07	AC244502.1
ENSG00000251364.7	0.568189	-0.655244	0.00169438	AC107884.1
ENSG00000251615.3	0.962933	-0.666001	0.0182035	AC104825.1
ENSG00000253540.5	-0.156717	-0.632364	0.0193052	FAM86HP
ENSG00000253669.4	0.36646	-0.709284	0.00181535	GASAL1
ENSG00000254122.3	-1.23676	-0.918583	0.010171	PCDHGB7
ENSG00000254251.1	1.80768	-2.20785	2.68124e-09	AC103770.1
ENSG00000255182.2	1.48105	-0.644196	0.0422754	AC084125.2
ENSG00000255346.10	0.400569	-0.537872	0.0351963	NOX5
ENSG00000255398.3	1.38734	-1.11022	0.00013589	HCAR3
ENSG00000255495.1	-0.489111	-0.750667	0.0221986	AC145124.1
ENSG00000256751.6	2.67913	-0.837494	8.93103e-06	PLBD1-AS1
ENSG00000256977.12	-0.982954	-0.825526	0.0175503	LIMS3
ENSG00000257671.1	0.812651	-1.05038	0.000112624	KRT7-AS
ENSG00000258279.4	0.238991	-0.885753	0.000262423	LINC00592
ENSG00000258334.1	-1.26342	-0.725023	0.0324942	AC125611.4
ENSG00000258727.1	0.720664	-0.819604	0.0123041	AL135999.1
ENSG00000258744.2	1.52955	-0.502901	0.0064828	AL132800.1
ENSG00000259033.2	-0.437056	-0.665741	0.0177437	AL356804.1
ENSG00000259577.2	-1.0539	-0.871016	0.0194601	CERNA1
ENSG00000259583.3	-0.684758	-1.06579	0.000425162	AC015712.2
ENSG00000260577.2	-0.842483	-0.649046	0.0223414	AC126773.4
ENSG00000260604.2	0.6197	-1.60415	1.41042e-06	AL590004.3
ENSG00000260669.2	0.640355	-0.570118	0.0394819	AL096870.2
ENSG00000260708.1	1.11848	-0.575376	0.00462655	AL118516.1
ENSG00000260793.2	1.71864	-0.556378	0.0205568	AC003102.1
ENSG00000260852.1	2.71943	-0.529144	9.60769e-05	FBXL19-AS1
ENSG00000260903.3	-0.385666	-0.96201	0.000139923	XKR7
ENSG00000261135.1	1.33793	-0.611221	0.00643493	AL137802.2
ENSG00000261379.1	-0.785424	-0.581082	0.0288969	AC010735.1
ENSG00000261888.1	0.43319	-0.929248	0.00308746	AC144831.1
ENSG00000262001.1	-0.320249	-0.887037	0.00152271	DLGAP1-AS2
ENSG00000262412.1	-1.50109	-0.815689	0.0232381	AL160291.1
ENSG00000262580.5	1.82852	-0.612606	0.0353551	AC087741.1
ENSG00000262772.2	1.71622	-0.55176	0.0100489	LINC01977
ENSG00000263155.6	2.57204	-0.51804	6.34367e-05	MYZAP
ENSG00000263327.6	1.02199	-0.595625	0.00954782	TAPT1-AS1
ENSG00000266405.3	-0.416297	-0.587854	0.0229291	AP005061.2
ENSG00000266714.9	3.86849	-0.923335	0.00444191	MYO15B
ENSG00000266869.2	0.652101	-0.6621	0.00449121	AC005993.1
ENSG00000267221.3	0.582423	-0.589414	0.00961288	C17orf113
ENSG00000267288.2	0.390733	-0.998083	0.000846786	AC138150.2
ENSG00000267296.2	1.65452	-0.536998	0.0123041	CEBPA-DT
ENSG00000267475.1	-0.899016	-0.59661	0.0386398	AC008736.1
ENSG00000267530.3	1.13726	-0.556571	0.00280404	LINC01836
ENSG00000267801.1	-1.29186	-0.85849	0.0294609	AC087289.5
ENSG00000267868.1	-0.311014	-0.781929	0.00835321	AL356740.1
ENSG00000268104.3	7.63173	-0.563652	8.06973e-05	SLC6A14
ENSG00000269586.7	-1.05864	-1.1241	0.00282058	CT45A10
ENSG00000269896.2	-0.0142639	-0.577749	0.00946417	AL513477.1
ENSG00000269981.1	0.26306	-0.774568	0.00312891	AL627309.7
ENSG00000270021.1	0.412833	-0.768436	0.00091266	AC026691.1
ENSG00000270175.1	-0.396539	-0.836962	0.00424978	AC023509.3
ENSG00000270547.6	-0.0707007	-0.575066	0.0172869	LINC01235
ENSG00000270562.1	-0.263861	-0.852373	0.0241975	AC097634.1
ENSG00000270571.2	1.1198	-0.585125	0.00586364	AC007681.1
ENSG00000272068.1	0.278656	-0.636213	0.0057623	AL365181.2
ENSG00000272341.1	1.1152	-0.564519	0.0139615	AL137003.1
ENSG00000272419.6	4.2719	-0.555871	1.35817e-05	LINC01145
ENSG00000272578.5	0.990531	-0.871061	0.00914965	AP000347.1
ENSG00000272668.2	-0.701129	-1.60348	0.00251494	AL590560.3
ENSG00000272720.1	-0.556588	-0.92414	0.00279324	AL022322.1
ENSG00000272808.4	2.01312	-0.693109	0.000224689	AC015712.6
ENSG00000273002.1	-1.24123	-0.957937	0.0168576	AL355388.1
ENSG00000273151.1	-0.412464	-1.12307	0.000657941	AC073957.3
ENSG00000273812.3	-0.994906	-0.901426	0.00289929	BX640514.2
ENSG00000274422.1	0.278139	-0.721339	0.0337461	AC245060.5
ENSG00000274928.6	0.544846	-1.42251	0.000143469	KRT89P
ENSG00000275450.1	-1.05701	-0.700404	0.0104722	AL845472.1
ENSG00000276180.1	-0.297797	-0.742231	0.0109094	H4C9
ENSG00000278341.1	1.21233	-0.749622	0.00287142	AC138028.6
ENSG00000278376.1	-0.0187352	-0.71834	0.0305325	AP004609.5
ENSG00000278899.1	-0.902065	-0.681634	0.0277659	AL358852.1
ENSG00000279908.1	-1.3559	-0.803825	0.013399	AC026748.1
ENSG00000279970.1	1.64987	-0.761525	1.0722e-05	AC023024.2
ENSG00000280604.1	0.878722	-0.520177	0.0415737	AJ239328.1
ENSG00000281406.2	0.118543	-0.504156	0.0142795	BLACAT1
ENSG00000284057.1	-0.0644309	-2.05261	0.013845	AP001273.2
ENSG00000284954.1	0.43969	-0.705437	0.0121728	AL662884.3
ENSG00000284981.1	1.92351	-0.97488	0.000764755	UPK3BL2
ENSG00000285085.1	-0.546934	-0.792294	0.0353357	AL662884.4
ENSG00000285589.1	1.30516	-0.507919	0.0253439	AC010422.8
ENSG00000285637.2	-0.61778	-0.619896	0.0152402	AL161449.2
ENSG00000285796.1	2.12474	-0.669398	0.000766126	AL162458.1
ENSG00000286058.1	1.22781	-0.835984	0.00250576	AC018865.2
ENSG00000286169.1	3.52098	-1.18271	6.63209e-07	AHRR
ENSG00000286190.1	-0.903198	-0.977516	0.00317888	AC055839.2
ENSG00000286342.1	1.12928	-0.645977	0.000885521	AC073210.3
ENSG00000286388.1	1.46809	-0.505594	0.00286012	AC026748.3
ENSG00000286389.1	-1.44618	-1.05294	0.00334531	AL731702.1
ENSG00000286667.1	0.108099	-0.618419	0.0105098	AC010641.2
ENSG00000286760.1	0.778851	-0.556739	0.00394079	AL022069.3
ENSG00000286873.1	-0.172671	-0.502656	0.0386398	AC012306.4
ENSG00000287315.1	-0.89817	-0.717568	0.0185197	AL670729.3
ENSG00000287620.1	0.823072	-0.51925	0.0140214	AC092053.5
ENSG00000287630.1	-0.785441	-0.563944	0.0200313	AC011370.1
ENSG00000287737.1	-1.07617	-0.987107	0.0334564	AC132872.5
