# Supplementary material for: Lactate receptor GPR81 drives breast cancer growth and invasiveness through regulation of ECM properties and Notch ligand DLL4
Source: BMC Cancer. 2023 Nov 22;23:1136. doi: 10.1186/s12885-023-11631-6 (PMC10666402; doi:10.1186/s12885-023-11631-6)
Supplement: Supplementary file 1 — Additional file 1. [file 12885_2023_11631_MOESM1_ESM.zip › Suppl. Table 3.xlsx]

## Sheet: Sheet1
Suppl. Table 3. Genes significantly upregulated with Log2FC of at least 0.5 upon GPR81 KD in MCF7 cells, cultured for 72 h in lactate medium.
gene_id	AveExpr	logFC	adj.P.Val	gene_symbol
ENSG00000003096.14	-0.703495	1.72076	1.59608e-05	KLHL13
ENSG00000006016.11	2.03957	0.501089	0.0397289	CRLF1
ENSG00000006047.13	4.79712	0.646025	0.000234012	YBX2
ENSG00000011422.12	-0.592509	0.652159	0.0214392	PLAUR
ENSG00000012124.17	1.91565	0.558849	0.00211943	CD22
ENSG00000012171.20	3.59782	0.862032	0.000350437	SEMA3B
ENSG00000019186.10	0.0491129	2.02693	2.1155e-05	CYP24A1
ENSG00000019549.13	0.946557	1.75255	8.47565e-09	SNAI2
ENSG00000026103.22	2.85459	0.564144	6.48582e-05	FAS
ENSG00000029725.17	6.88791	0.503963	1.12823e-06	RABEP1
ENSG00000044524.11	3.54803	1.56167	3.09843e-10	EPHA3
ENSG00000050628.20	-0.520359	1.33876	0.000213443	PTGER3
ENSG00000051523.11	2.08049	1.15811	0.000121731	CYBA
ENSG00000052795.13	3.36491	0.527028	0.000323506	FNIP2
ENSG00000053108.17	2.38154	1.20182	9.75921e-08	FSTL4
ENSG00000058085.15	1.26623	0.596606	0.00332523	LAMC2
ENSG00000060140.9	-0.254172	0.797501	0.0173473	STYK1
ENSG00000060982.15	4.73906	1.2804	9.88249e-09	BCAT1
ENSG00000062282.15	2.7538	0.714135	4.95976e-05	DGAT2
ENSG00000068366.20	2.52259	0.711042	0.000111119	ACSL4
ENSG00000069535.14	3.99568	0.836105	4.8118e-07	MAOB
ENSG00000071282.12	4.53752	0.652031	1.30937e-05	LMCD1
ENSG00000071575.11	0.627213	0.855949	0.00118579	TRIB2
ENSG00000073282.13	2.65928	0.937686	4.58211e-06	TP63
ENSG00000073849.15	0.482576	0.699649	0.00303294	ST6GAL1
ENSG00000076356.7	1.70112	0.76496	9.5122e-06	PLXNA2
ENSG00000076641.4	0.528112	0.535044	0.0293826	PAG1
ENSG00000078246.17	4.45867	0.860573	1.18179e-07	TULP3
ENSG00000079102.16	1.36964	1.04244	7.03407e-06	RUNX1T1
ENSG00000080200.10	2.16553	1.7877	3.17102e-09	CRYBG3
ENSG00000085063.17	7.98371	0.648295	4.0805e-07	CD59
ENSG00000087128.10	-0.361295	0.613742	0.0198364	TMPRSS11E
ENSG00000087253.13	2.48798	0.532336	0.0011241	LPCAT2
ENSG00000087258.15	-0.581512	0.714352	0.0111113	GNAO1
ENSG00000089486.17	-0.464427	0.984568	0.000869544	CDIP1
ENSG00000090339.9	1.19162	0.778843	0.000269139	ICAM1
ENSG00000091986.15	0.55971	3.55135	1.45558e-10	CCDC80
ENSG00000100225.18	6.90326	0.807005	8.70425e-09	FBXO7
ENSG00000100234.11	5.0725	1.15285	1.10585e-08	TIMP3
ENSG00000101000.6	0.420576	0.720221	0.00089075	PROCR
ENSG00000101443.18	0.159265	0.630992	0.0186379	WFDC2
ENSG00000102362.15	4.06794	0.531439	1.92467e-06	SYTL4
ENSG00000102683.7	5.57871	0.874497	9.36904e-09	SGCG
ENSG00000104267.10	1.08951	1.36648	4.67727e-06	CA2
ENSG00000104324.16	-0.719501	0.789359	0.00752747	CPQ
ENSG00000105219.10	-0.0491457	0.553155	0.0356308	CNTD2
ENSG00000105388.16	1.92876	0.56241	8.22192e-05	CEACAM5
ENSG00000105499.14	0.831843	0.545136	0.0141577	PLA2G4C
ENSG00000105649.10	0.693905	0.579506	0.00751588	RAB3A
ENSG00000105711.12	3.04487	0.844144	1.80706e-05	SCN1B
ENSG00000106025.9	2.6311	0.895379	7.9151e-05	TSPAN12
ENSG00000106366.9	0.162876	1.02034	0.000258985	SERPINE1
ENSG00000106829.19	1.14481	2.57591	2.86338e-10	TLE4
ENSG00000108018.15	-0.107454	1.42845	2.65749e-05	SORCS1
ENSG00000108244.17	2.03556	1.09213	4.97074e-06	KRT23
ENSG00000108352.12	3.98125	0.524116	4.60396e-05	RAPGEFL1
ENSG00000109321.11	2.55386	0.678608	0.00291192	AREG
ENSG00000111229.16	7.68633	0.61751	3.05064e-07	ARPC3
ENSG00000111846.18	0.287224	0.515221	0.0269988	GCNT2
ENSG00000111879.20	-0.0617926	1.01899	0.000782665	FAM184A
ENSG00000112175.8	-0.864797	0.962312	0.0155649	BMP5
ENSG00000115525.18	2.02951	0.556928	0.000979823	ST3GAL5
ENSG00000116396.14	0.308063	0.535889	0.0377235	KCNC4
ENSG00000117114.20	0.0450989	0.984847	0.000185433	ADGRL2
ENSG00000117318.9	4.44423	1.25315	1.74217e-06	ID3
ENSG00000117598.13	1.10991	0.54773	0.00342173	PLPPR5
ENSG00000118096.8	4.63357	0.502146	3.97271e-05	IFT46
ENSG00000118156.12	0.391217	0.589812	0.0017145	ZNF541
ENSG00000118307.19	-1.01782	0.663017	0.0393281	CASC1
ENSG00000118922.17	2.40447	0.800614	3.21874e-06	KLF12
ENSG00000119632.4	1.02417	0.550528	0.018258	IFI27L2
ENSG00000120055.7	-1.0693	0.686393	0.0135314	C10orf95
ENSG00000123572.17	0.303162	2.49328	2.52219e-08	NRK
ENSG00000124216.4	0.139721	0.664017	0.0173398	SNAI1
ENSG00000124343.13	2.27133	0.530538	0.000495323	XG
ENSG00000125354.23	-0.458833	1.42211	1.48953e-05	SEPTIN6
ENSG00000125430.9	0.636068	1.08585	2.23857e-05	HS3ST3B1
ENSG00000125848.10	0.840725	1.57806	2.52227e-07	FLRT3
ENSG00000126010.6	0.130119	0.662462	0.0312625	GRPR
ENSG00000127184.13	7.721	0.660154	6.87219e-06	COX7C
ENSG00000127863.15	2.52029	0.978012	5.30037e-06	TNFRSF19
ENSG00000128342.5	2.39429	0.541744	0.00763322	LIF
ENSG00000128422.17	1.86773	0.771911	0.00588727	KRT17
ENSG00000130045.16	1.33956	0.562615	0.00146206	NXNL2
ENSG00000130234.11	-0.544902	0.811185	0.0165335	ACE2
ENSG00000130600.19	2.89282	1.0182	8.90091e-07	H19
ENSG00000130635.16	5.4679	0.682863	0.00124421	COL5A1
ENSG00000130813.18	1.50371	0.588952	0.0213181	SHFL
ENSG00000130962.17	2.55841	0.9197	1.82692e-05	PRRG1
ENSG00000131620.17	2.12422	0.697091	0.000100508	ANO1
ENSG00000131746.13	0.609864	0.948759	0.000786215	TNS4
ENSG00000132016.11	1.64876	0.523462	0.0112115	C19orf57
ENSG00000132031.13	2.47496	0.560403	0.000149784	MATN3
ENSG00000132386.11	0.154371	0.845596	0.00291526	SERPINF1
ENSG00000133104.14	3.44258	0.55929	7.2086e-05	SPART
ENSG00000133116.8	1.79054	1.59327	8.70425e-09	KL
ENSG00000133138.20	0.517874	0.74115	0.00537374	TBC1D8B
ENSG00000133962.8	0.68765	1.03243	0.000738028	CATSPERB
ENSG00000134765.10	-1.5053	0.887871	0.0146119	DSC1
ENSG00000134955.12	-0.516734	0.750455	0.00377932	SLC37A2
ENSG00000135046.14	3.70469	1.07758	4.82165e-08	ANXA1
ENSG00000135218.19	1.52077	1.16577	2.35574e-05	CD36
ENSG00000135333.14	1.7312	4.40294	1.9447e-13	EPHA7
ENSG00000135709.12	5.9169	0.687478	3.73893e-07	KIAA0513
ENSG00000135842.17	2.79272	0.761313	3.22815e-06	NIBAN1
ENSG00000135905.19	2.28497	1.19822	1.62048e-08	DOCK10
ENSG00000136235.17	2.02226	1.19107	4.78061e-07	GPNMB
ENSG00000136999.5	0.177359	0.51123	0.0250896	CCN3
ENSG00000137142.5	2.57014	1.23187	6.80058e-07	IGFBPL1
ENSG00000137462.8	1.23643	1.31124	2.6787e-08	TLR2
ENSG00000137500.9	5.66389	0.572661	4.82731e-06	CCDC90B
ENSG00000137699.17	1.31577	0.580422	0.00237814	TRIM29
ENSG00000138271.6	2.55755	0.752778	2.61961e-05	GPR87
ENSG00000138641.18	4.65723	0.550853	1.90674e-05	HERC3
ENSG00000138670.17	0.899021	0.671657	0.00219058	RASGEF1B
ENSG00000138696.11	5.00585	1.01268	1.99887e-07	BMPR1B
ENSG00000139211.6	5.72372	0.68319	6.22503e-07	AMIGO2
ENSG00000139679.15	0.351442	0.827963	0.000418139	LPAR6
ENSG00000139970.17	-1.53451	0.836824	0.0414178	RTN1
ENSG00000140873.16	-0.770933	0.711876	0.0487733	ADAMTS18
ENSG00000140931.20	-0.0103019	0.54138	0.0459258	CMTM3
ENSG00000140937.14	1.07359	0.78452	0.000543802	CDH11
ENSG00000141068.14	3.2902	1.0808	8.70425e-09	KSR1
ENSG00000141279.16	7.11573	0.594424	6.31132e-08	NPEPPS
ENSG00000141639.12	-0.863299	1.4754	9.67034e-05	MAPK4
ENSG00000141977.9	-0.29998	0.670089	0.0184523	CIB3
ENSG00000143995.20	2.02084	0.68337	9.32063e-05	MEIS1
ENSG00000144290.17	3.48829	0.528976	0.000334602	SLC4A10
ENSG00000144366.16	3.9247	0.539504	0.00184764	GULP1
ENSG00000144452.15	6.35825	0.579135	3.9568e-06	ABCA12
ENSG00000144824.21	3.14161	1.01303	4.73465e-08	PHLDB2
ENSG00000145246.14	0.40317	2.09414	8.70425e-09	ATP10D
ENSG00000145526.12	2.09563	0.942213	8.39947e-08	CDH18
ENSG00000146151.13	1.45835	0.876546	0.000116258	HMGCLL1
ENSG00000147174.11	0.104997	0.558261	0.0235	GCNA
ENSG00000147883.12	4.87231	0.617999	8.77039e-07	CDKN2B
ENSG00000148926.10	-0.259826	0.547192	0.0293128	ADM
ENSG00000149243.15	1.6382	0.508925	0.00785268	KLHL35
ENSG00000150051.14	0.193242	1.4581	2.14134e-05	MKX
ENSG00000150551.11	4.56143	0.726438	1.0169e-06	LYPD1
ENSG00000150676.12	1.75895	0.527257	0.000947768	CCDC83
ENSG00000150961.15	6.21848	0.691382	8.55785e-08	SEC24D
ENSG00000151470.13	1.14723	0.589832	0.008124	C4orf33
ENSG00000152377.14	0.263413	0.685766	0.0321275	SPOCK1
ENSG00000153294.12	3.07659	0.644222	2.21016e-05	ADGRF4
ENSG00000153814.13	-0.00827057	0.653981	0.00332523	JAZF1
ENSG00000154099.18	1.30451	0.551386	0.00704691	DNAAF1
ENSG00000154127.10	-0.237541	0.649034	0.00929337	UBASH3B
ENSG00000154265.16	5.41588	0.541105	0.000439981	ABCA5
ENSG00000154310.17	0.887756	0.511096	0.0235359	TNIK
ENSG00000154856.13	3.42465	0.520744	0.000822933	APCDD1
ENSG00000154898.15	-1.05985	0.849298	0.0186047	CCDC144CP
ENSG00000155380.12	4.54586	0.545437	0.00078065	SLC16A1
ENSG00000157502.13	1.77634	1.6245	8.70425e-09	PWWP3B
ENSG00000159167.12	4.66402	1.10298	7.19869e-10	STC1
ENSG00000159885.14	0.786638	1.06196	4.12867e-06	ZNF222
ENSG00000159899.14	0.931742	0.669556	0.0247767	NPR2
ENSG00000159917.17	2.13133	0.524814	0.0010841	ZNF235
ENSG00000160862.13	0.976579	0.887878	0.000766622	AZGP1
ENSG00000161082.13	0.562587	0.624795	0.00463858	CELF5
ENSG00000161996.19	4.22436	0.876893	0.00303294	WDR90
ENSG00000162645.13	2.6008	0.79613	2.14134e-05	GBP2
ENSG00000162733.19	-1.12499	0.80859	0.0391362	DDR2
ENSG00000162989.5	3.92908	0.709638	9.5122e-06	KCNJ3
ENSG00000163171.8	0.0468245	1.07167	0.000651978	CDC42EP3
ENSG00000163220.11	-0.442486	0.674179	0.0173178	S100A9
ENSG00000163376.11	1.33232	0.617683	0.0167176	KBTBD8
ENSG00000163485.17	2.60552	1.09512	4.99131e-07	ADORA1
ENSG00000163644.15	5.44726	0.553279	0.00112584	PPM1K
ENSG00000164066.13	1.16513	0.871691	0.000783233	INTU
ENSG00000164093.17	1.00707	0.527559	0.002263	PITX2
ENSG00000164125.15	4.19937	1.01195	2.64789e-06	GASK1B
ENSG00000164211.13	4.87102	0.500032	0.0067884	STARD4
ENSG00000164294.14	2.74109	0.502852	0.000260849	GPX8
ENSG00000164659.15	3.90418	0.516934	1.13397e-05	KIAA1324L
ENSG00000164761.9	3.99552	0.600397	2.22327e-06	TNFRSF11B
ENSG00000165023.7	-0.930006	0.700952	0.0107151	DIRAS2
ENSG00000165029.16	2.70829	0.559542	0.000217253	ABCA1
ENSG00000165194.15	-1.09761	0.935442	0.0130942	PCDH19
ENSG00000165694.9	-0.310044	1.14471	0.000466757	FRMD7
ENSG00000165810.17	0.957858	0.633451	0.00583844	BTNL9
ENSG00000166473.17	2.30998	0.74369	6.50863e-06	PKD1L2
ENSG00000166750.10	1.41821	0.553279	0.000625319	SLFN5
ENSG00000166801.15	5.54675	0.573953	0.000607198	FAM111A
ENSG00000166833.21	3.20355	0.753373	8.96432e-06	NAV2
ENSG00000166974.13	2.16563	0.617743	0.00046825	MAPRE2
ENSG00000167723.15	-0.709766	1.49962	0.000192258	TRPV3
ENSG00000167757.14	1.0615	0.540303	0.00870826	KLK11
ENSG00000167925.16	0.895028	0.607286	0.0173036	GHDC
ENSG00000168398.6	1.61301	0.533417	0.0017108	BDKRB2
ENSG00000168916.15	-0.0349258	1.13521	0.000282586	ZNF608
ENSG00000169031.20	0.19447	0.652362	0.0424301	COL4A3
ENSG00000169116.11	-0.141541	2.78442	2.81645e-07	PARM1
ENSG00000169239.13	4.14154	0.502443	1.306e-05	CA5B
ENSG00000169439.12	1.52139	0.896279	4.33149e-05	SDC2
ENSG00000169851.15	2.58182	4.98909	1.8097e-14	PCDH7
ENSG00000170500.13	6.25234	0.510756	0.000285425	LONRF2
ENSG00000170965.10	-0.744292	0.660065	0.0283539	PLAC1
ENSG00000171401.15	-0.461066	0.978022	0.000294716	KRT13
ENSG00000171431.4	-0.79451	0.878606	0.031415	KRT20
ENSG00000171631.14	1.60007	0.959085	3.26765e-05	P2RY6
ENSG00000172349.17	-0.342615	0.637305	0.0190798	IL16
ENSG00000172403.11	4.52845	0.927911	4.53644e-08	SYNPO2
ENSG00000173559.14	3.11005	0.832742	4.92268e-05	NABP1
ENSG00000173714.8	1.16611	3.35046	2.05773e-09	WFIKKN2
ENSG00000173926.6	1.61258	0.52974	0.00173817	MARCHF3
ENSG00000173930.9	3.48392	0.830152	1.1547e-05	SLCO4C1
ENSG00000174473.16	-1.04052	0.919969	0.00532136	GALNTL6
ENSG00000174827.14	5.02802	0.914148	4.8118e-07	PDZK1
ENSG00000175356.13	7.7842	1.12509	7.7447e-10	SCUBE2
ENSG00000175505.11	1.601	0.619335	0.000704724	CLCF1
ENSG00000175745.14	0.154399	0.794732	0.000195335	NR2F1
ENSG00000176998.4	-0.903404	0.886827	0.0379243	HCG4
ENSG00000177096.9	-0.366113	0.829368	0.0129216	PHETA2
ENSG00000177108.5	1.17931	0.569744	0.000880105	ZDHHC22
ENSG00000177694.16	3.2372	0.507684	0.000408568	NAALADL2
ENSG00000177707.11	2.11802	0.890393	2.38525e-05	NECTIN3
ENSG00000178386.13	1.78831	0.503174	0.0245577	ZNF223
ENSG00000178568.15	1.56839	0.675853	0.00163978	ERBB4
ENSG00000178573.7	-1.12884	0.869933	0.00937174	MAF
ENSG00000178922.16	2.82979	0.579266	0.00441038	HYI
ENSG00000178977.3	-1.01577	0.85988	0.00894041	LINC00324
ENSG00000179148.9	0.254319	0.860148	0.0024273	ALOXE3
ENSG00000179388.9	4.99841	0.810925	3.82776e-06	EGR3
ENSG00000179859.9	2.04095	0.750849	0.000257645	RNF227
ENSG00000180251.5	0.488943	1.33443	2.22327e-06	SLC9A4
ENSG00000180336.18	0.889891	0.839415	0.000707743	MEIOC
ENSG00000180914.10	3.60888	0.594834	2.83504e-06	OXTR
ENSG00000181085.15	-0.353174	0.912878	0.00388533	MAPK15
ENSG00000181143.15	3.76491	0.971838	0.0160134	MUC16
ENSG00000181449.4	3.06251	0.633635	2.33959e-06	SOX2
ENSG00000182263.14	0.962356	0.886506	9.29477e-05	FIGN
ENSG00000182310.14	1.92266	0.54823	0.0360937	SPACA6
ENSG00000182389.19	0.138086	0.772674	0.00295111	CACNB4
ENSG00000182628.13	7.44501	0.568035	7.07799e-05	SKA2
ENSG00000183018.9	2.30112	0.689907	2.76616e-05	SPNS2
ENSG00000183036.11	1.77642	0.762309	8.67755e-05	PCP4
ENSG00000183098.11	0.714335	2.22692	3.10086e-07	GPC6
ENSG00000184226.15	3.81455	1.61936	4.4667e-10	PCDH9
ENSG00000184515.11	1.66572	0.503671	0.00498455	BEX5
ENSG00000184828.10	0.350044	1.28911	7.37231e-06	ZBTB7C
ENSG00000184867.14	1.75523	1.07357	6.73365e-06	ARMCX2
ENSG00000185467.7	-0.715221	1.0167	0.00110683	KPNA7
ENSG00000185666.15	0.152034	1.14354	2.5783e-05	SYN3
ENSG00000185904.12	-0.976068	0.636637	0.0430473	LINC00839
ENSG00000186026.7	0.254329	0.868057	0.00850735	ZNF284
ENSG00000186567.13	-0.143073	0.789588	0.00214277	CEACAM19
ENSG00000186594.14	1.73797	1.11426	2.70745e-05	MIR22HG
ENSG00000187398.12	-0.511518	1.0668	0.0100165	LUZP2
ENSG00000188100.9	-0.11683	1.12925	0.00199366	FAM25A
ENSG00000188153.14	5.49767	0.764968	8.55785e-08	COL4A5
ENSG00000188488.14	1.04644	1.63166	7.34747e-07	SERPINA5
ENSG00000188641.14	2.73935	2.56918	6.77238e-13	DPYD
ENSG00000188677.14	-0.586058	0.725014	0.0276545	PARVB
ENSG00000188820.13	0.0216297	0.75459	0.00746619	CALHM6
ENSG00000188833.10	1.76054	0.585137	0.0246337	ENTPD8
ENSG00000188868.14	2.04658	0.525333	0.00162969	ZNF563
ENSG00000188921.14	0.248883	0.88978	0.000907515	HACD4
ENSG00000189127.8	3.06113	0.523463	0.000198197	ANKRD34B
ENSG00000189423.13	0.797215	0.796614	0.0161059	USP32P3
ENSG00000196136.18	4.1922	1.48973	2.76633e-09	SERPINA3
ENSG00000196155.13	2.03794	0.675781	0.00320992	PLEKHG4
ENSG00000196159.12	1.33671	0.597877	0.0100981	FAT4
ENSG00000196427.13	0.0230563	1.219	3.4897e-05	NBPF4
ENSG00000196440.11	-0.404352	0.704538	0.0135205	ARMCX4
ENSG00000196549.11	3.87915	0.557375	0.000566777	MME
ENSG00000196642.19	6.74271	0.592744	0.00095816	RABL6
ENSG00000197134.13	2.19951	0.733829	0.000324336	ZNF257
ENSG00000197249.14	1.14225	0.641882	0.00583844	SERPINA1
ENSG00000197415.12	1.43232	0.641102	0.00110484	VEPH1
ENSG00000197565.16	1.00492	1.47454	1.39598e-06	COL4A6
ENSG00000197635.10	0.346605	0.96062	0.000838005	DPP4
ENSG00000198502.6	1.23832	0.868151	0.000133367	HLA-DRB5
ENSG00000198682.13	6.37231	0.788217	3.17102e-09	PAPSS2
ENSG00000198959.12	-0.878485	0.677272	0.0215973	TGM2
ENSG00000204264.12	1.26834	0.526318	0.0273866	PSMB8
ENSG00000204514.10	2.42944	0.587778	0.000109335	ZNF814
ENSG00000204516.10	3.26386	0.595194	2.23485e-05	MICB
ENSG00000204539.4	2.78358	1.00595	3.66755e-07	CDSN
ENSG00000204642.14	1.17153	0.589557	0.0163375	HLA-F
ENSG00000204950.4	-0.143206	0.755792	0.00245012	LRRC10B
ENSG00000205426.10	5.30427	0.570891	0.00283204	KRT81
ENSG00000205861.12	1.56362	0.662785	7.74764e-05	PCOTH
ENSG00000206075.14	0.0122187	0.637352	0.0149261	SERPINB5
ENSG00000206140.11	-0.0305831	0.711909	0.0447193	TMEM191C
ENSG00000206530.11	3.77821	0.60488	0.000466757	CFAP44
ENSG00000211445.12	4.10679	0.536978	0.000466757	GPX3
ENSG00000211459.2	8.32539	0.565618	0.0410857	MT-RNR1
ENSG00000214575.9	-0.370865	0.528685	0.0158108	CPEB1
ENSG00000215182.8	-0.610226	0.678453	0.0492802	MUC5AC
ENSG00000218336.9	1.20618	1.88064	1.69581e-09	TENM3
ENSG00000221947.8	1.7491	0.562553	0.023278	XKR9
ENSG00000222035.4	-0.669864	0.781725	0.0206332	KIAA2012-AS1
ENSG00000223573.7	5.60225	0.797766	2.67306e-08	TINCR
ENSG00000224511.2	2.27924	0.615356	0.000466757	LINC00365
ENSG00000224903.2	-0.553867	1.63755	0.00235466	AC005534.1
ENSG00000227039.6	-0.9882	1.17794	0.00138977	ITGB2-AS1
ENSG00000228065.11	0.97437	0.835676	0.000166184	LINC01515
ENSG00000228672.4	-0.41731	1.15949	0.00164432	PROB1
ENSG00000229391.7	-1.23322	0.827557	0.0391931	HLA-DRB6
ENSG00000230606.11	1.5981	0.570649	0.00215984	AC092683.1
ENSG00000230836.1	-0.269737	0.778341	0.00292437	LINC01293
ENSG00000230937.12	0.00229631	1.68705	2.66688e-06	MIR205HG
ENSG00000231131.8	3.54912	1.04984	1.95859e-07	LNCAROD
ENSG00000231672.7	1.54573	0.831146	8.0482e-06	DIRC3
ENSG00000232118.2	0.227888	0.781409	0.000853928	BACH1-AS1
ENSG00000232624.8	-1.43702	1.2377	0.0165291	LINC01517
ENSG00000233622.3	0.831514	0.890331	0.000929988	CYP2T1P
ENSG00000234494.7	1.39087	0.541112	0.00143435	SP2-AS1
ENSG00000234797.5	-0.0124402	0.6465	0.038784	RPS3AP6
ENSG00000235142.10	0.709316	0.566347	0.00421051	LINC02532
ENSG00000235205.1	3.34122	0.606247	3.91665e-05	TATDN2P3
ENSG00000236753.7	0.969799	0.749491	9.73226e-05	MKLN1-AS
ENSG00000237125.10	-1.12571	0.647135	0.0233949	HAND2-AS1
ENSG00000238122.1	1.37175	0.510436	0.00667899	AL359258.1
ENSG00000241322.11	-0.538353	1.94801	7.19679e-07	CDRT1
ENSG00000241361.8	0.288082	0.776522	0.000393345	SLC25A24P1
ENSG00000244122.2	1.89814	1.67012	7.84202e-08	UGT1A7
ENSG00000244242.2	0.762545	0.658527	0.00366608	IFITM10
ENSG00000245904.4	-0.783799	1.14343	0.00312928	AC025164.2
ENSG00000248019.3	1.21322	0.857158	0.00249635	FAM13A-AS1
ENSG00000248429.5	2.70285	0.830642	3.54055e-06	FAM198B-AS1
ENSG00000249346.7	1.43048	0.906719	7.77061e-06	LINC01016
ENSG00000250644.3	2.5179	0.699093	0.00237714	AC068580.4
ENSG00000251129.2	1.33535	2.58834	5.40964e-10	LINC02506
ENSG00000253125.1	2.94412	0.807996	8.52034e-08	AC055854.1
ENSG00000253154.2	-0.94944	1.38352	0.000323506	AC100801.1
ENSG00000254024.1	0.703384	0.612841	0.00083418	AP001207.3
ENSG00000255774.2	3.41785	0.789048	1.02737e-05	LINC02747
ENSG00000256043.3	0.295871	1.50211	8.96042e-06	CTSO
ENSG00000256576.2	-0.989641	0.88403	0.0286066	LINC02361
ENSG00000256612.7	-0.00438212	0.672166	0.0291775	CYP2B7P
ENSG00000257446.4	0.201593	0.788745	0.0017921	ZNF878
ENSG00000260442.5	-0.253501	0.554401	0.0429937	ATP2A1-AS1
ENSG00000264112.1	3.40682	0.629177	0.0078714	AC015813.1
ENSG00000265763.4	0.834416	0.923554	0.000163721	ZNF488
ENSG00000265972.6	5.23376	0.62242	6.6825e-05	TXNIP
ENSG00000267302.5	0.21248	0.502572	0.0494457	RNFT1-DT
ENSG00000267680.5	3.85718	0.585957	7.14527e-05	ZNF224
ENSG00000268864.4	2.68226	0.610828	0.000435593	AC011487.2
ENSG00000270681.1	-1.01517	0.789277	0.0116621	AC095055.1
ENSG00000271270.7	1.05205	0.510938	0.0252264	TMCC1-AS1
ENSG00000272145.1	0.0472193	0.544527	0.0285715	NFYC-AS1
ENSG00000274213.1	-0.98727	0.758097	0.0478035	AC015912.3
ENSG00000274615.1	0.917656	0.909506	0.0408804	AC233968.1
ENSG00000276600.5	-0.936067	0.872767	0.00501661	RAB7B
ENSG00000276850.5	1.92749	0.713612	7.58323e-06	AC245041.2
ENSG00000277701.5	2.18589	0.788105	0.000182549	AC159540.2
ENSG00000279088.1	2.82174	0.54631	0.00790526	AC022400.8
ENSG00000279662.1	2.53373	0.563513	0.0137076	AC131649.2
ENSG00000282851.2	0.232201	0.524406	0.0328464	BISPR
ENSG00000283162.1	-0.717245	0.59054	0.0465941	AL390726.5
ENSG00000285094.1	-0.696883	1.72565	0.000188173	LINC01488
ENSG00000285253.1	-0.854526	1.22661	0.00409105	AC090517.4
ENSG00000285722.1	-0.364658	0.585316	0.0192137	AC207130.1
ENSG00000286373.1	-0.122711	0.552207	0.0172119	AC022387.2
ENSG00000286912.1	0.407819	0.644495	0.00118579	AC006008.1
ENSG00000287602.1	-0.506076	1.09513	0.0326816	AC100808.1
ENSG00000287725.1	0.0218634	1.03717	7.01357e-05	AP003071.5
ENSG00000287787.1	-0.90095	0.795265	0.030511	AC092275.1
ENSG00000287900.1	0.574803	0.893612	0.0060667	AC061961.1
