# Supplementary material for: Lactate receptor GPR81 drives breast cancer growth and invasiveness through regulation of ECM properties and Notch ligand DLL4
Source: BMC Cancer. 2023 Nov 22;23:1136. doi: 10.1186/s12885-023-11631-6 (PMC10666402; doi:10.1186/s12885-023-11631-6)
Supplement: Supplementary file 1 — Additional file 1. [file 12885_2023_11631_MOESM1_ESM.zip › Suppl. Table 4.xlsx]

## Sheet: Sheet1
Suppl. Table 4. Genes significantly downregulated with Log2FC of -0.5 or less upon GPR81 KD in MCF7 cells, cultured for 72 h in lactate medium.
gene_id	AveExpr	logFC	adj.P.Val	gene_symbol
ENSG00000006534.16	2.9849	-1.14491	3.55909e-08	ALDH3B1
ENSG00000006757.12	2.88222	-0.645064	0.000189507	PNPLA4
ENSG00000013364.19	3.08428	-0.554627	0.00185418	MVP
ENSG00000026559.14	1.83044	-0.740872	0.000318545	KCNG1
ENSG00000029534.21	1.3975	-0.504381	0.00522381	ANK1
ENSG00000037965.6	0.141369	-0.536451	0.0404549	HOXC8
ENSG00000039139.9	2.23324	-0.833852	4.55794e-06	DNAH5
ENSG00000047457.14	0.172007	-1.52	1.80353e-05	CP
ENSG00000047597.7	2.55621	-0.671089	0.00106494	XK
ENSG00000049769.14	1.46235	-0.538846	0.00192621	PPP1R3F
ENSG00000056998.20	3.86052	-0.584417	5.84151e-07	GYG2
ENSG00000057704.13	1.04061	-0.89296	6.94152e-05	TMCC3
ENSG00000058668.14	4.64285	-0.513742	7.07243e-06	ATP2B4
ENSG00000062038.14	7.01661	-0.643163	1.01045e-06	CDH3
ENSG00000063438.17	0.333033	-0.755747	0.0287209	AHRR
ENSG00000064042.18	3.1205	-2.49882	3.87815e-13	LIMCH1
ENSG00000064205.10	1.25748	-0.530784	0.0279511	CCN5
ENSG00000064655.19	2.89683	-0.576514	0.000110838	EYA2
ENSG00000064692.19	-0.766025	-0.925575	0.00932898	SNCAIP
ENSG00000064787.13	5.41881	-0.504968	5.34555e-06	BCAS1
ENSG00000071242.12	2.90806	-0.53954	0.000624552	RPS6KA2
ENSG00000071967.12	2.04046	-1.12558	9.83296e-07	CYBRD1
ENSG00000073792.16	1.0221	-1.92379	1.20241e-08	IGF2BP2
ENSG00000073910.22	2.20319	-1.04469	1.48725e-07	FRY
ENSG00000074410.14	7.03878	-0.558405	7.93042e-08	CA12
ENSG00000074527.13	3.0883	-0.724225	1.56594e-06	NTN4
ENSG00000075290.8	-1.20697	-0.891897	0.00148018	WNT8B
ENSG00000076067.13	3.26603	-0.551653	1.86662e-05	RBMS2
ENSG00000076706.17	-0.859926	-0.939631	0.00339899	MCAM
ENSG00000079215.14	-0.671686	-1.13837	0.00161858	SLC1A3
ENSG00000080298.15	3.52508	-0.622817	1.20728e-05	RFX3
ENSG00000081059.20	-0.731933	-0.867718	0.0150351	TCF7
ENSG00000085276.19	3.17002	-0.817905	2.41022e-07	MECOM
ENSG00000086619.14	1.44599	-0.685876	0.00251587	ERO1B
ENSG00000087076.9	-1.12846	-1.08162	0.00144839	HSD17B14
ENSG00000087085.15	1.69544	-1.11387	0.00027878	ACHE
ENSG00000088538.13	-0.345088	-0.580457	0.0383002	DOCK3
ENSG00000091136.14	5.06808	-0.769321	8.43057e-08	LAMB1
ENSG00000091262.15	-1.20623	-0.8121	0.047391	ABCC6
ENSG00000092096.17	2.54683	-0.530112	0.000854413	SLC22A17
ENSG00000092758.18	2.58879	-0.604714	0.0455835	COL9A3
ENSG00000092969.12	5.52432	-0.807658	2.52227e-07	TGFB2
ENSG00000095596.12	-0.571137	-1.30563	4.95279e-05	CYP26A1
ENSG00000099256.19	0.575497	-0.56668	0.000999668	PRTFDC1
ENSG00000099617.4	0.449144	-0.849665	0.00148102	EFNA2
ENSG00000099864.18	3.5613	-0.563139	0.00534149	PALM
ENSG00000099954.18	2.149	-1.08894	2.33199e-06	CECR2
ENSG00000099994.11	3.62003	-0.826568	2.35574e-05	SUSD2
ENSG00000100031.19	-0.0607787	-1.2314	0.00249967	GGT1
ENSG00000100077.15	2.86832	-0.592954	6.47971e-05	GRK3
ENSG00000100228.12	1.45346	-0.71971	0.00604402	RAB36
ENSG00000100290.3	2.11632	-0.839756	0.000185433	BIK
ENSG00000100300.18	1.99292	-1.47954	6.19417e-05	TSPO
ENSG00000100362.13	1.06834	-1.23242	8.47349e-06	PVALB
ENSG00000100422.14	5.1131	-0.527889	4.8118e-07	CERK
ENSG00000100842.13	-0.137496	-1.21678	0.000181469	EFS
ENSG00000101040.19	8.13646	-0.682781	1.22917e-08	ZMYND8
ENSG00000101265.16	0.221014	-0.56944	0.00830823	RASSF2
ENSG00000101400.6	1.48855	-0.587965	0.00112584	SNTA1
ENSG00000102243.13	1.38427	-0.75432	0.000121731	VGLL1
ENSG00000102935.11	-0.292836	-0.733556	0.00249028	ZNF423
ENSG00000103196.12	3.1013	-0.551868	1.35431e-05	CRISPLD2
ENSG00000103647.13	0.412907	-0.546571	0.00349704	CORO2B
ENSG00000104081.14	4.5508	-0.538988	3.38778e-07	BMF
ENSG00000104518.11	0.598119	-0.555008	0.0449341	GSDMD
ENSG00000104953.20	-0.733915	-1.01328	0.00319532	TLE6
ENSG00000105668.7	2.46873	-1.47799	7.09942e-09	UPK1A
ENSG00000106004.5	1.53373	-0.511075	0.0141462	HOXA5
ENSG00000106031.9	0.514593	-0.637231	0.00799449	HOXA13
ENSG00000106123.12	-0.911354	-1.45152	0.000183384	EPHB6
ENSG00000106624.11	-0.43283	-0.620566	0.00283906	AEBP1
ENSG00000106688.12	1.71231	-0.593582	0.000696092	SLC1A1
ENSG00000106789.13	2.60507	-0.621111	6.07483e-05	CORO2A
ENSG00000107099.15	4.26921	-0.694414	2.02556e-07	DOCK8
ENSG00000107186.16	5.32363	-0.692658	2.02556e-07	MPDZ
ENSG00000107562.16	3.8106	-0.562624	0.000109298	CXCL12
ENSG00000107719.9	0.390268	-0.554275	0.0470531	PALD1
ENSG00000107984.10	8.57113	-0.574051	2.81678e-05	DKK1
ENSG00000108379.10	1.33718	-0.529346	0.0244377	WNT3
ENSG00000108602.18	-0.856726	-1.18288	0.000554046	ALDH3A1
ENSG00000109099.15	6.51357	-0.990332	5.75209e-08	PMP22
ENSG00000110492.15	5.93857	-0.516651	0.000230618	MDK
ENSG00000111319.13	3.66604	-0.721158	1.97679e-05	SCNN1A
ENSG00000111348.9	1.89823	-0.673213	5.94462e-05	ARHGDIB
ENSG00000111837.11	-1.09736	-0.938019	0.00522333	MAK
ENSG00000112139.16	0.945879	-0.953964	4.00459e-05	MDGA1
ENSG00000113140.11	-0.760555	-1.63998	1.39287e-05	SPARC
ENSG00000113594.10	5.58025	-0.667668	2.70745e-05	LIFR
ENSG00000114805.17	4.34268	-0.678827	9.74403e-06	PLCH1
ENSG00000115468.12	5.5467	-0.500506	9.0885e-06	EFHD1
ENSG00000115844.11	-0.00585579	-0.830083	0.00667207	DLX2
ENSG00000116690.13	-0.659409	-1.7906	2.35574e-05	PRG4
ENSG00000116729.14	2.65486	-0.563077	0.000684141	WLS
ENSG00000117115.13	3.10421	-1.21038	3.02373e-10	PADI2
ENSG00000117122.14	0.496571	-1.1776	6.00135e-06	MFAP2
ENSG00000117400.18	-0.877043	-0.610995	0.022645	MPL
ENSG00000117519.16	-0.0806874	-1.85979	9.07208e-07	CNN3
ENSG00000119227.8	2.23716	-0.521335	0.000635708	PIGZ
ENSG00000119681.12	1.1041	-0.741396	6.29965e-05	LTBP2
ENSG00000119703.15	-0.690785	-0.801462	0.0187542	ZC2HC1C
ENSG00000119917.14	0.0298577	-1.59083	0.000153859	IFIT3
ENSG00000119922.10	0.201857	-2.29252	5.18722e-06	IFIT2
ENSG00000120322.4	0.332238	-1.1476	5.32705e-05	PCDHB8
ENSG00000120324.9	-0.348605	-0.677295	0.0124732	PCDHB10
ENSG00000120833.14	3.84898	-0.519006	0.000358583	SOCS2
ENSG00000120896.13	3.55454	-0.641891	0.000183384	SORBS3
ENSG00000121281.13	1.82581	-0.607399	8.67755e-05	ADCY7
ENSG00000121297.8	0.296521	-0.652361	0.00674338	TSHZ3
ENSG00000121316.11	5.82216	-0.668428	8.55785e-08	PLBD1
ENSG00000121361.5	2.87311	-0.65617	8.56081e-05	KCNJ8
ENSG00000121413.12	2.4023	-1.38105	1.22917e-08	ZSCAN18
ENSG00000121552.4	3.93834	-0.694376	3.80164e-05	CSTA
ENSG00000121895.8	-0.996672	-0.788177	0.0308912	TMEM156
ENSG00000122025.15	0.47357	-0.724591	0.00520778	FLT3
ENSG00000122035.7	-0.120693	-0.93064	0.000231658	RASL11A
ENSG00000122877.16	-0.158791	-0.661332	0.0132399	EGR2
ENSG00000123096.11	3.30147	-0.710717	9.86343e-05	SSPN
ENSG00000123119.12	3.46951	-1.2775	9.57949e-08	NECAB1
ENSG00000124191.18	1.30121	-0.560819	0.00322565	TOX2
ENSG00000124493.14	3.91989	-0.547871	0.00369181	GRM4
ENSG00000125089.17	2.4727	-0.705423	0.00288598	SH3TC1
ENSG00000125378.16	3.17542	-0.642625	2.83504e-06	BMP4
ENSG00000125629.15	4.33237	-0.554468	4.92268e-05	INSIG2
ENSG00000125968.9	2.2884	-0.755983	0.00308507	ID1
ENSG00000127249.15	-1.0562	-0.770781	0.0235287	ATP13A4
ENSG00000127990.19	-0.282203	-1.7103	3.6082e-06	SGCE
ENSG00000128045.7	1.41325	-0.605555	0.00896231	RASL11B
ENSG00000128917.8	0.286055	-1.9962	3.45632e-06	DLL4
ENSG00000129675.16	2.9975	-1.04105	1.1625e-08	ARHGEF6
ENSG00000130294.16	3.33153	-0.615136	0.000196762	KIF1A
ENSG00000132170.22	2.41565	-0.980967	7.26726e-07	PPARG
ENSG00000132481.7	2.12509	-0.646138	0.000351939	TRIM47
ENSG00000132563.16	0.604617	-0.550986	0.0313973	REEP2
ENSG00000132677.13	1.4414	-0.581111	0.021701	RHBG
ENSG00000133401.16	3.38877	-0.986496	3.29389e-08	PDZD2
ENSG00000133619.17	0.24264	-0.560676	0.0481738	KRBA1
ENSG00000133687.16	1.80333	-2.81846	1.64967e-11	TMTC1
ENSG00000134595.8	1.32136	-0.503562	0.00423207	SOX3
ENSG00000134775.15	-0.377605	-0.733171	0.00254647	FHOD3
ENSG00000134871.19	-1.24672	-0.650066	0.0338968	COL4A2
ENSG00000135114.12	1.04505	-1.61657	8.93313e-08	OASL
ENSG00000135318.12	4.05689	-0.549507	8.29353e-05	NT5E
ENSG00000135373.12	2.15591	-1.00912	1.21719e-06	EHF
ENSG00000135547.9	0.062734	-1.04568	0.000421255	HEY2
ENSG00000135916.16	3.50252	-0.699922	1.80793e-06	ITM2C
ENSG00000135926.15	2.35538	-0.538878	0.000452027	TMBIM1
ENSG00000136197.12	0.618894	-0.69934	0.0108324	C7orf25
ENSG00000136367.14	0.952709	-0.561508	0.0267923	ZFHX2
ENSG00000137628.17	1.31377	-0.931315	0.00269581	DDX60
ENSG00000137726.17	2.72494	-0.643736	3.32159e-05	FXYD6
ENSG00000137941.17	1.77474	-0.502644	0.00281927	TTLL7
ENSG00000138100.14	0.693242	-0.731016	0.00816767	TRIM54
ENSG00000138347.15	2.3267	-0.59183	3.43787e-05	MYPN
ENSG00000138735.16	1.9177	-0.656842	0.000200559	PDE5A
ENSG00000138759.19	2.54241	-1.09073	1.72589e-05	FRAS1
ENSG00000138772.13	4.94986	-0.585115	8.09582e-05	ANXA3
ENSG00000139044.12	1.68209	-1.20405	9.73226e-05	B4GALNT3
ENSG00000139055.7	2.41144	-0.982477	4.95279e-05	ERP27
ENSG00000139219.19	1.33112	-0.684089	0.00222496	COL2A1
ENSG00000139625.13	3.36458	-0.565063	0.00143719	MAP3K12
ENSG00000140199.12	3.84306	-0.671199	8.90091e-07	SLC12A6
ENSG00000140527.15	-1.00778	-0.573855	0.0451164	WDR93
ENSG00000140795.13	0.00803397	-0.960283	0.00060477	MYLK3
ENSG00000141574.8	0.584694	-0.743318	0.011763	SECTM1
ENSG00000142149.9	1.86201	-0.549259	0.000147519	HUNK
ENSG00000142606.16	0.553706	-0.665699	0.0313973	MMEL1
ENSG00000142611.17	1.47937	-0.638809	0.0035314	PRDM16
ENSG00000143341.12	6.8609	-1.67412	8.43807e-09	HMCN1
ENSG00000143365.19	1.14819	-1.32186	7.2871e-07	RORC
ENSG00000144355.15	3.40345	-0.569779	4.02086e-05	DLX1
ENSG00000144369.13	4.97011	-0.602111	1.87348e-05	FAM171B
ENSG00000144857.14	1.51517	-0.705152	0.00163673	BOC
ENSG00000145569.6	1.84907	-0.855857	5.57718e-05	OTULINL
ENSG00000145703.16	0.703292	-0.865993	0.000122734	IQGAP2
ENSG00000146013.11	1.81118	-0.884956	4.95279e-05	GFRA3
ENSG00000146205.14	-0.0503265	-0.513509	0.047262	ANO7
ENSG00000146411.6	0.491973	-1.00163	6.5998e-05	SLC2A12
ENSG00000147255.19	0.75592	-0.884505	0.000498995	IGSF1
ENSG00000148468.17	-0.62977	-0.657583	0.00667207	FAM171A1
ENSG00000148700.15	2.00538	-1.48459	2.65127e-08	ADD3
ENSG00000148735.15	4.06563	-0.928444	1.474e-07	PLEKHS1
ENSG00000149591.17	1.14757	-0.651263	0.00366608	TAGLN
ENSG00000150281.6	-0.293055	-1.68631	0.000116258	CTF1
ENSG00000150667.8	0.261465	-0.517393	0.00519952	FSIP1
ENSG00000151025.11	1.08769	-0.535825	0.0135289	GPR158
ENSG00000151320.11	0.859346	-0.901183	0.00015935	AKAP6
ENSG00000151322.19	3.81166	-1.08412	1.20723e-08	NPAS3
ENSG00000151612.18	1.76415	-0.73203	0.000285425	ZNF827
ENSG00000152270.9	0.780412	-0.961537	0.00226415	PDE3B
ENSG00000152284.5	3.10413	-0.650506	4.59496e-06	TCF7L1
ENSG00000152402.11	4.78419	-0.553548	0.00016919	GUCY1A2
ENSG00000152527.14	3.46807	-0.518703	0.000761418	PLEKHH2
ENSG00000153012.12	-1.02215	-0.690492	0.0175689	LGI2
ENSG00000153208.17	0.417284	-0.500098	0.00552895	MERTK
ENSG00000153714.6	4.76779	-0.527995	0.000195825	LURAP1L
ENSG00000154122.14	4.16825	-0.805974	3.01117e-08	ANKH
ENSG00000154240.17	0.899013	-0.650867	0.000689379	CEP112
ENSG00000154330.13	4.57344	-0.681456	1.45205e-07	PGM5
ENSG00000154342.6	-0.126283	-0.796921	0.0103391	WNT3A
ENSG00000154639.19	2.67558	-0.825348	4.92268e-05	CXADR
ENSG00000154640.15	-0.563005	-0.574791	0.0467519	BTG3
ENSG00000154917.11	1.57469	-0.724632	0.000272886	RAB6B
ENSG00000155158.20	4.81397	-0.536771	2.49249e-05	TTC39B
ENSG00000155629.15	0.685449	-0.556845	0.0247767	PIK3AP1
ENSG00000155893.13	3.14222	-0.516934	1.87042e-05	PXYLP1
ENSG00000155966.14	-0.0413158	-1.68	4.4647e-05	AFF2
ENSG00000157064.11	1.25281	-0.707858	0.000324024	NMNAT2
ENSG00000157703.16	1.62401	-0.710679	0.000243852	SVOPL
ENSG00000158258.16	4.16578	-0.812413	2.10502e-08	CLSTN2
ENSG00000158270.12	0.281167	-0.900221	0.000566906	COLEC12
ENSG00000158321.18	1.39903	-1.14696	2.45064e-07	AUTS2
ENSG00000158528.12	3.59193	-0.564295	6.96806e-06	PPP1R9A
ENSG00000159200.18	3.47281	-0.58631	0.00237814	RCAN1
ENSG00000160111.13	2.61247	-0.524167	0.00579769	CPAMD8
ENSG00000162444.12	1.13482	-0.683432	0.00249851	RBP7
ENSG00000162599.17	4.50599	-0.547063	5.04044e-05	NFIA
ENSG00000162817.7	5.00677	-0.511629	1.20273e-05	C1orf115
ENSG00000162981.14	4.71138	-1.2151	6.2962e-10	LRATD1
ENSG00000163082.10	1.67228	-1.42549	2.81645e-07	SGPP2
ENSG00000163347.6	4.16946	-1.32347	1.22917e-08	CLDN1
ENSG00000163362.11	3.06934	-0.579903	7.07799e-05	INAVA
ENSG00000163710.9	0.606145	-0.5699	0.0146444	PCOLCE2
ENSG00000163823.4	-0.681852	-0.998224	0.0121461	CCR1
ENSG00000164236.12	-0.291511	-0.567984	0.0121131	ANKRD33B
ENSG00000164251.5	3.99604	-0.520208	0.000213443	F2RL1
ENSG00000164850.15	2.71092	-0.614309	0.0114266	GPER1
ENSG00000165474.8	-0.121581	-0.707604	0.0229813	GJB2
ENSG00000166147.14	0.325832	-1.67757	5.57217e-06	FBN1
ENSG00000166509.12	5.047	-0.670046	8.77039e-07	CLEC3A
ENSG00000166831.9	1.30005	-0.745487	0.000197096	RBPMS2
ENSG00000166888.12	1.99931	-1.26192	1.474e-07	STAT6
ENSG00000166897.15	-0.477742	-0.588046	0.0268999	ELFN2
ENSG00000167165.19	4.66093	-0.585919	0.000671716	UGT1A6
ENSG00000167653.5	2.92023	-0.705733	1.82692e-05	PSCA
ENSG00000168386.18	1.76202	-0.901218	2.90398e-06	FILIP1L
ENSG00000168405.17	2.00722	-0.628321	0.00112584	CMAHP
ENSG00000168539.4	1.20548	-0.826805	0.0002624	CHRM1
ENSG00000168646.13	0.240279	-0.778567	0.00359981	AXIN2
ENSG00000168671.10	3.0728	-0.770143	1.95117e-05	UGT3A2
ENSG00000168679.18	0.714383	-0.654743	0.00727228	SLC16A4
ENSG00000168702.18	1.54018	-1.6833	7.81007e-07	LRP1B
ENSG00000168772.11	0.748183	-1.61165	4.78124e-07	CXXC4
ENSG00000168785.8	2.97037	-0.692891	0.000153643	TSPAN5
ENSG00000168994.14	0.927115	-0.937625	1.05035e-05	PXDC1
ENSG00000169071.15	2.747	-0.509862	0.000623464	ROR2
ENSG00000169330.9	0.248683	-0.646174	0.0371864	MINAR1
ENSG00000169783.12	2.76752	-0.528633	0.000281667	LINGO1
ENSG00000169894.18	1.36301	-1.28441	1.76305e-06	MUC3A
ENSG00000169908.12	2.86333	-0.966041	6.30096e-06	TM4SF1
ENSG00000169919.17	6.19551	-0.75151	4.70715e-08	GUSB
ENSG00000170390.16	-0.240335	-1.13205	0.000707743	DCLK2
ENSG00000170412.18	4.82333	-0.627467	5.54064e-05	GPRC5C
ENSG00000170482.17	-1.01908	-1.0944	0.00114442	SLC23A1
ENSG00000170542.6	1.95633	-0.545262	0.0211071	SERPINB9
ENSG00000170689.10	0.0703094	-0.685184	0.00870826	HOXB9
ENSG00000171016.12	1.14465	-1.44098	1.63388e-05	PYGO1
ENSG00000171033.13	3.47541	-0.579368	0.000780806	PKIA
ENSG00000171522.6	-0.568241	-0.705898	0.045522	PTGER4
ENSG00000171533.11	0.392344	-1.18458	3.3479e-06	MAP6
ENSG00000171724.3	2.25209	-0.588632	0.0032852	VAT1L
ENSG00000171766.16	0.109855	-1.31305	0.000348529	GATM
ENSG00000171954.13	3.01359	-0.860216	9.09015e-06	CYP4F22
ENSG00000171992.13	5.23434	-1.0536	1.10585e-08	SYNPO
ENSG00000172031.7	1.29159	-1.03752	1.42067e-05	EPHX4
ENSG00000172159.16	3.64449	-0.544109	0.000216872	FRMD3
ENSG00000172478.18	4.29705	-0.811294	4.06576e-07	MAB21L4
ENSG00000173467.9	0.31871	-0.855498	0.00431873	AGR3
ENSG00000173546.7	-0.979971	-0.684076	0.0210597	CSPG4
ENSG00000173698.18	3.05943	-0.521617	0.000660861	ADGRG2
ENSG00000174640.15	1.18196	-0.689157	0.000649585	SLCO2A1
ENSG00000175264.8	-0.186315	-0.508711	0.044128	CHST1
ENSG00000175906.5	2.24033	-1.33019	2.71809e-07	ARL4D
ENSG00000175928.6	-0.927902	-1.24551	0.0034099	LRRN1
ENSG00000176046.9	4.50214	-0.77804	0.000421615	NUPR1
ENSG00000176399.4	2.82932	-0.852465	1.1886e-06	DMRTA1
ENSG00000176406.23	2.20136	-0.769222	3.6523e-05	RIMS2
ENSG00000176928.7	1.5548	-0.588307	0.00163623	GCNT4
ENSG00000177519.4	3.26227	-0.920258	4.99131e-07	RPRM
ENSG00000179314.14	0.58027	-0.662432	0.00308056	WSCD1
ENSG00000180694.14	7.5832	-0.865939	0.000536938	TMEM64
ENSG00000181104.7	1.08192	-0.677575	0.000808752	F2R
ENSG00000181634.8	-1.0339	-1.21557	0.00700396	TNFSF15
ENSG00000182195.9	7.66669	-0.683909	3.9568e-06	LDOC1
ENSG00000182732.18	1.22034	-0.690106	0.00343134	RGS6
ENSG00000182771.19	-0.715152	-0.649133	0.037087	GRID1
ENSG00000182782.8	1.89767	-0.684595	6.5705e-05	HCAR2
ENSG00000183569.18	0.394361	-0.718484	0.0120365	SERHL2
ENSG00000183688.4	-0.671338	-0.539971	0.0432931	RFLNB
ENSG00000183741.12	6.85877	-0.511807	3.48605e-06	CBX6
ENSG00000183784.7	0.639458	-0.802058	0.000534196	DOCK8-AS1
ENSG00000183844.17	-0.777642	-0.86028	0.0197386	FAM3B
ENSG00000184012.12	4.52949	-0.617963	3.0733e-07	TMPRSS2
ENSG00000184254.17	3.54448	-0.915861	8.93313e-08	ALDH1A3
ENSG00000184454.7	-0.919274	-0.68921	0.0265222	NCMAP
ENSG00000184584.13	1.37013	-1.56747	2.56606e-08	STING1
ENSG00000184730.11	1.30781	-0.915014	0.000200559	APOBR
ENSG00000185022.12	-0.176763	-0.534508	0.0337003	MAFF
ENSG00000185133.14	3.18474	-0.950297	2.24734e-05	INPP5J
ENSG00000185306.13	-0.894646	-1.00459	0.0082042	C12orf56
ENSG00000185432.12	4.90759	-0.768043	1.95117e-05	METTL7A
ENSG00000185634.12	0.396112	-0.515183	0.0281888	SHC4
ENSG00000185745.10	0.638109	-1.67529	0.000535864	IFIT1
ENSG00000185818.8	2.81256	-0.579556	0.000282586	NAT8L
ENSG00000185885.16	2.51613	-0.829156	0.00010115	IFITM1
ENSG00000185950.9	2.35595	-0.679268	7.09439e-05	IRS2
ENSG00000186197.15	1.05338	-1.04463	0.00031102	EDARADD
ENSG00000186472.20	2.8367	-0.769059	0.000161073	PCLO
ENSG00000186897.5	0.0593771	-0.747653	0.0275751	C1QL4
ENSG00000187372.11	1.99011	-0.512076	0.000535864	PCDHB13
ENSG00000187391.21	0.493928	-0.546954	0.0192369	MAGI2
ENSG00000187678.9	-0.378594	-0.706849	0.00550039	SPRY4
ENSG00000188130.14	1.94775	-0.557297	0.0324921	MAPK12
ENSG00000188549.12	0.570508	-0.922667	0.00820175	CCDC9B
ENSG00000188613.7	1.59906	-0.825301	0.00025356	NANOS1
ENSG00000196218.13	-0.00848465	-0.98485	7.55096e-05	RYR1
ENSG00000196335.13	-0.0378572	-2.01104	7.2871e-07	STK31
ENSG00000196604.13	0.0375498	-0.855656	0.010797	POTEF
ENSG00000196834.12	-0.369622	-0.90001	0.024073	POTEI
ENSG00000196917.6	5.69909	-0.912476	8.70425e-09	HCAR1
ENSG00000197106.7	1.17549	-0.652257	0.000576689	SLC6A17
ENSG00000197479.7	-0.644013	-1.25655	0.000161073	PCDHB11
ENSG00000197558.13	1.04391	-0.735163	0.0262487	SSPO
ENSG00000198053.11	0.490715	-0.864827	0.000529445	SIRPA
ENSG00000198189.11	4.48327	-0.659522	0.00014655	HSD17B11
ENSG00000198780.12	4.09158	-0.63098	1.66793e-05	FAM169A
ENSG00000203772.7	0.690873	-0.777351	0.00304089	SPRN
ENSG00000203926.5	2.42306	-4.64765	1.38611e-11	SPANXA2
ENSG00000203930.12	1.21964	-1.57415	1.00143e-07	LINC00632
ENSG00000203943.8	-0.121413	-0.806708	0.00221352	SAMD13
ENSG00000204019.5	0.676317	-1.35478	1.46293e-05	CT83
ENSG00000204128.6	1.17431	-0.653405	2.23453e-05	C2orf72
ENSG00000204314.12	2.08419	-0.671075	0.0039113	PRRT1
ENSG00000205363.5	0.283281	-0.909093	0.00203558	INSYN1
ENSG00000205978.6	1.43312	-0.569011	0.00155306	NYNRIN
ENSG00000211689.7	1.41093	-1.84604	2.80683e-05	TRGC1
ENSG00000211695.2	-1.0896	-1.6448	7.75363e-06	TRGV9
ENSG00000213928.9	3.18552	-0.525986	0.044128	IRF9
ENSG00000214435.8	2.09398	-0.526777	0.00599721	AS3MT
ENSG00000214439.4	-0.266224	-0.759839	0.0285715	FAM185BP
ENSG00000215218.4	2.13487	-0.996876	1.3588e-07	UBE2QL1
ENSG00000223804.5	1.02281	-0.69415	0.0110091	AC244669.1
ENSG00000225431.1	0.832234	-0.968774	0.000335978	LINC01671
ENSG00000225614.4	1.08024	-1.0113	0.000583925	ZNF469
ENSG00000225792.2	-0.670993	-0.903836	0.00212642	AC004540.2
ENSG00000226179.6	-1.22002	-0.915901	0.0207469	LINC00685
ENSG00000226711.7	1.08395	-0.660411	0.00135786	FAM66C
ENSG00000227825.4	-0.307619	-0.778868	0.00586413	SLC9A7P1
ENSG00000228223.3	4.15283	-0.50952	0.000195825	HCG11
ENSG00000228630.5	2.17123	-0.515944	0.00485877	HOTAIR
ENSG00000231187.3	2.49947	-0.718213	0.000689379	AL356056.2
ENSG00000231437.3	-0.355303	-0.619714	0.0287272	LINC01750
ENSG00000232480.1	-0.463375	-0.71586	0.00788266	TGFB2-AS1
ENSG00000233087.7	-0.486114	-1.51288	0.00250319	RAB6D
ENSG00000234869.1	-1.01849	-0.729695	0.0467519	AL021392.1
ENSG00000235092.6	0.768048	-0.812862	0.000554046	ID2-AS1
ENSG00000235209.1	-1.42183	-0.884332	0.0236322	AL022318.1
ENSG00000235584.3	1.046	-0.620316	0.00575514	AC008268.1
ENSG00000236008.3	0.0546188	-0.550138	0.0350507	LINC01814
ENSG00000237126.8	-0.500385	-1.11659	0.000339425	AC073254.1
ENSG00000237523.2	-0.116591	-0.612642	0.0282438	LINC00857
ENSG00000241316.8	0.282006	-0.573817	0.0113598	SUCLG2-AS1
ENSG00000241484.9	4.67483	-0.501865	0.000754918	ARHGAP8
ENSG00000241990.5	1.23808	-0.539292	0.0200972	PRR34-AS1
ENSG00000242173.10	2.40316	-0.58919	0.00226415	ARHGDIG
ENSG00000242265.5	3.30403	-1.20652	2.65127e-08	PEG10
ENSG00000242779.7	0.73031	-2.16537	5.00266e-08	ZNF702P
ENSG00000243244.6	4.0969	-0.824581	1.11169e-05	STON1
ENSG00000243566.6	3.21187	-0.555765	0.0164959	UPK3B
ENSG00000244968.7	1.78039	-0.770838	2.32733e-05	LIFR-AS1
ENSG00000245498.7	0.603256	-0.669045	0.0177613	AP000866.1
ENSG00000245750.10	0.384104	-0.655445	0.00693436	DRAIC
ENSG00000246792.3	-0.453548	-0.773898	0.0134271	AC106038.1
ENSG00000246985.8	1.26786	-0.654894	0.00287433	SOCS2-AS1
ENSG00000247011.2	-0.53875	-0.824158	0.0276545	AC005920.1
ENSG00000247934.4	0.152893	-0.528638	0.0447193	AC022364.1
ENSG00000250091.3	1.55611	-0.881005	6.76469e-06	DNAH10OS
ENSG00000250120.8	0.399042	-2.18301	1.56594e-06	PCDHA10
ENSG00000250303.4	0.410124	-0.828413	0.00153238	LINC02762
ENSG00000250722.6	4.59269	-0.910716	6.87219e-06	SELENOP
ENSG00000251002.8	1.73796	-0.688936	3.84019e-05	AC244502.1
ENSG00000251131.2	-0.994254	-0.735684	0.0143834	AC025171.3
ENSG00000251364.7	0.568189	-0.731475	0.000499639	AC107884.1
ENSG00000254122.3	-1.23676	-0.817548	0.0471912	PCDHGB7
ENSG00000254251.1	1.80768	-2.67874	4.47947e-10	AC103770.1
ENSG00000255346.10	0.400569	-0.56403	0.0337342	NOX5
ENSG00000255398.3	1.38734	-0.981391	0.000217995	HCAR3
ENSG00000255690.3	0.701013	-0.580896	0.00152934	TRIL
ENSG00000256229.8	3.52277	-0.782994	1.54117e-06	ZNF486
ENSG00000256751.6	2.67913	-0.925414	4.32053e-06	PLBD1-AS1
ENSG00000257671.1	0.812651	-0.500806	0.0379243	KRT7-AS
ENSG00000257698.2	-0.0901098	-0.591275	0.0276545	GIHCG
ENSG00000258279.4	0.238991	-0.516835	0.0134528	LINC00592
ENSG00000258334.1	-1.26342	-0.960642	0.00628591	AC125611.4
ENSG00000258354.1	-0.521088	-0.803864	0.000908025	AC138932.3
ENSG00000258818.4	-0.228626	-0.875436	0.0450329	RNASE4
ENSG00000259426.6	0.324409	-0.620554	0.00966408	AC027237.5
ENSG00000259495.3	1.51702	-0.613017	0.00294507	AC016705.2
ENSG00000259527.2	2.44546	-1.16754	9.75905e-05	LINC00052
ENSG00000259583.3	-0.684758	-0.861987	0.00121917	AC015712.2
ENSG00000260430.2	0.868223	-0.535257	0.0126325	AC099518.1
ENSG00000260577.2	-0.842483	-0.727485	0.0173473	AC126773.4
ENSG00000260604.2	0.6197	-0.816645	0.000408973	AL590004.3
ENSG00000260805.2	-0.680494	-0.68984	0.0464821	AC092803.1
ENSG00000260903.3	-0.385666	-0.55493	0.0132879	XKR7
ENSG00000261840.3	0.242763	-0.566449	0.0489393	AC093249.6
ENSG00000261888.1	0.43319	-0.630609	0.023931	AC144831.1
ENSG00000262155.2	0.932562	-0.694442	0.000199338	LINC02175
ENSG00000266094.8	0.912899	-0.563879	0.0105595	RASSF5
ENSG00000266869.2	0.652101	-0.511854	0.0276545	AC005993.1
ENSG00000267767.3	-0.937377	-0.682367	0.0144866	LINC01801
ENSG00000267801.1	-1.29186	-0.939941	0.0189953	AC087289.5
ENSG00000267868.1	-0.311014	-0.668422	0.0154723	AL356740.1
ENSG00000268104.3	7.63173	-0.804455	1.80793e-06	SLC6A14
ENSG00000269586.7	-1.05864	-1.10619	0.00700396	CT45A10
ENSG00000270175.1	-0.396539	-1.00202	0.00189002	AC023509.3
ENSG00000272068.1	0.278656	-0.511615	0.0317153	AL365181.2
ENSG00000272323.1	0.595984	-0.686838	0.0104833	AC026801.2
ENSG00000272808.4	2.01312	-0.563584	0.00250319	AC015712.6
ENSG00000273145.1	0.0249613	-0.549689	0.0385109	BX537318.1
ENSG00000273151.1	-0.412464	-0.684847	0.0374872	AC073957.3
ENSG00000273812.3	-0.994906	-0.792973	0.00989561	BX640514.2
ENSG00000275450.1	-1.05701	-0.713081	0.0146105	AL845472.1
ENSG00000276791.1	1.90594	-0.518086	0.00399392	AC092117.1
ENSG00000277215.2	1.38739	-0.58644	0.0392027	SPANXA2-OT1
ENSG00000277232.2	-0.253778	-0.794014	0.010297	GTSE1-DT
ENSG00000279631.1	0.865268	-0.661674	0.00546749	AL158211.5
ENSG00000279865.1	-1.34472	-0.809388	0.0326265	AC006511.4
ENSG00000279970.1	1.64987	-0.774992	9.0885e-06	AC023024.2
ENSG00000280279.1	1.40773	-0.568448	0.00522504	AC240565.4
ENSG00000280303.2	-0.64448	-0.74885	0.038784	ERICD
ENSG00000280649.2	-0.883776	-0.741568	0.0396917	AC245100.8
ENSG00000281406.2	0.118543	-1.05708	1.69672e-05	BLACAT1
ENSG00000285085.1	-0.546934	-0.97104	0.0313008	AL662884.4
ENSG00000285637.2	-0.61778	-1.11922	0.000734598	AL161449.2
ENSG00000286169.1	3.52098	-0.953241	6.2478e-06	AHRR
ENSG00000286193.2	0.450939	-0.806734	0.00404092	AC025449.2
ENSG00000286342.1	1.12928	-0.670456	0.000106431	AC073210.3
ENSG00000286388.1	1.46809	-0.712327	0.000183384	AC026748.3
ENSG00000286760.1	0.778851	-0.570258	0.00322565	AL022069.3
ENSG00000287515.1	-0.275592	-1.28877	0.0158789	AL929602.1
ENSG00000287576.1	0.119811	-0.525224	0.0492762	AC067930.8
