# Supplementary material for: Lactate receptor GPR81 drives breast cancer growth and invasiveness through regulation of ECM properties and Notch ligand DLL4
Source: BMC Cancer. 2023 Nov 22;23:1136. doi: 10.1186/s12885-023-11631-6 (PMC10666402; doi:10.1186/s12885-023-11631-6)
Supplement: Supplementary file 1 — Additional file 1. [file 12885_2023_11631_MOESM1_ESM.zip › Suppl. Table 5.xlsx]

## Sheet: up.lactate.GO
Suppl. Table 5. Gene Ontology terms for genes significantly upregulated with Log2FC of at least 0.5 upon GPR81 KD in MCF7 cells, cultured for 72 h in lactate medium.
source	term_name	term_id	adjusted_p_value	negative_log10_of_adjusted_p_value	term_size	intersection_size	intersections
GO:MF	receptor regulator activity	GO:0030545	5.40846e-06	5.26693	176	20	EPHA7,STC1,WFIKKN2,KL,FLRT3,GPNMB,LYPD1,RABEP1,TNFRSF11B,SEMA3B,CLCF1,DPP4,AREG,LIF,BMP5,IL16,CCN3,ADM,CRLF1,CMTM3
GO:MF	molecular transducer activity	GO:0060089	9.79742e-06	5.00889	463	32	EPHA7,EPHA3,TLR2,BMPR1B,GPC6,ADORA1,TNFRSF11B,OXTR,TNFRSF19,PLXNA2,ADGRF4,CD36,NECTIN3,GPR87,SORCS1,P2RY6,FAS,ADGRL2,NR2F1,PTGER3,ABCA1,ICAM1,LPAR6,PROCR,ERBB4,BDKRB2,KRT17,PLAUR,NPR2,GRPR,DDR2,CRLF1
GO:MF	receptor ligand activity	GO:0048018	9.79742e-06	5.00889	159	18	EPHA7,STC1,KL,FLRT3,GPNMB,RABEP1,TNFRSF11B,SEMA3B,CLCF1,DPP4,AREG,LIF,BMP5,IL16,CCN3,ADM,CRLF1,CMTM3
GO:MF	signaling receptor activity	GO:0038023	9.79742e-06	5.00889	454	32	EPHA7,EPHA3,TLR2,BMPR1B,GPC6,ADORA1,TNFRSF11B,OXTR,TNFRSF19,PLXNA2,ADGRF4,CD36,NECTIN3,GPR87,SORCS1,P2RY6,FAS,ADGRL2,NR2F1,PTGER3,ABCA1,ICAM1,LPAR6,PROCR,ERBB4,BDKRB2,KRT17,PLAUR,NPR2,GRPR,DDR2,CRLF1
GO:MF	signaling receptor activator activity	GO:0030546	9.79742e-06	5.00889	163	18	EPHA7,STC1,KL,FLRT3,GPNMB,RABEP1,TNFRSF11B,SEMA3B,CLCF1,DPP4,AREG,LIF,BMP5,IL16,CCN3,ADM,CRLF1,CMTM3
GO:MF	serine-type endopeptidase inhibitor activity	GO:0004867	1.43738e-05	4.84243	36	9	WFIKKN2,SERPINA3,SERPINA5,SERPINE1,SERPINF1,SERPINA1,SERPINB5,WFDC2,SPOCK1
GO:MF	peptidase inhibitor activity	GO:0030414	0.000230506	3.63732	79	11	WFIKKN2,SERPINA3,TIMP3,SERPINA5,SERPINE1,SERPINF1,SERPINA1,SERPINB5,WFDC2,SPOCK1,COL4A3
GO:MF	endopeptidase inhibitor activity	GO:0004866	0.000230506	3.63732	78	11	WFIKKN2,SERPINA3,TIMP3,SERPINA5,SERPINE1,SERPINF1,SERPINA1,SERPINB5,WFDC2,SPOCK1,COL4A3
GO:MF	endopeptidase regulator activity	GO:0061135	0.000368631	3.43341	84	11	WFIKKN2,SERPINA3,TIMP3,SERPINA5,SERPINE1,SERPINF1,SERPINA1,SERPINB5,WFDC2,SPOCK1,COL4A3
GO:MF	transmembrane signaling receptor activity	GO:0004888	0.000368631	3.43341	333	23	EPHA7,EPHA3,BMPR1B,ADORA1,OXTR,TNFRSF19,PLXNA2,ADGRF4,GPR87,SORCS1,P2RY6,FAS,ADGRL2,PTGER3,ABCA1,ICAM1,LPAR6,ERBB4,BDKRB2,KRT17,GRPR,DDR2,CRLF1
GO:MF	signaling receptor binding	GO:0005102	0.000446495	3.35018	886	43	EPHA7,STC1,WFIKKN2,KL,TLR2,ANXA1,TULP3,FLRT3,GPNMB,PDZK1,ADORA1,LYPD1,RABEP1,SYTL4,TNFRSF11B,ABCA12,MICB,CD36,ANO1,ABCA1,SERPINE1,ICAM1,SEMA3B,CLCF1,DPP4,COL5A1,ERBB4,BDKRB2,CD22,AREG,BTNL9,KRT17,LIF,GNAO1,BMP5,S100A9,IL16,PLAUR,CCN3,ADM,CRLF1,COL4A3,CMTM3
GO:MF	cytokine activity	GO:0005125	0.00308415	2.51086	57	8	TNFRSF11B,CLCF1,AREG,LIF,BMP5,IL16,CRLF1,CMTM3
GO:MF	metalloendopeptidase inhibitor activity	GO:0008191	0.00308415	2.51086	10	4	WFIKKN2,TIMP3,SPOCK1,COL4A3
GO:MF	enzyme inhibitor activity	GO:0004857	0.00308415	2.51086	236	17	WFIKKN2,SERPINA3,TIMP3,ANXA1,UGT1A7,SERPINA5,CDKN2B,TXNIP,SERPINE1,FNIP2,TRIB2,SERPINF1,SERPINA1,SERPINB5,WFDC2,SPOCK1,COL4A3
GO:MF	peptidase regulator activity	GO:0061134	0.00326843	2.48566	111	11	WFIKKN2,SERPINA3,TIMP3,SERPINA5,SERPINE1,SERPINF1,SERPINA1,SERPINB5,WFDC2,SPOCK1,COL4A3
GO:MF	G protein-coupled receptor activity	GO:0004930	0.0252922	1.59701	141	11	ADORA1,OXTR,ADGRF4,GPR87,SORCS1,P2RY6,ADGRL2,PTGER3,LPAR6,BDKRB2,GRPR
GO:MF	Toll-like receptor binding	GO:0035325	0.0294213	1.53134	8	3	TLR2,CD36,S100A9
GO:MF	molecular function regulator	GO:0098772	0.0353675	1.4514	1133	44	EPHA7,STC1,WFIKKN2,SERPINA3,KL,TIMP3,DOCK10,ANXA1,UGT1A7,FLRT3,GPNMB,SERPINA5,CDKN2B,LYPD1,RABEP1,TNFRSF11B,SCN1B,RAPGEFL1,TXNIP,SERPINE1,FNIP2,SEMA3B,CLCF1,DPP4,TRIB2,RASGEF1B,AREG,SERPINF1,PLEKHG4,TBC1D8B,SERPINA1,RAB3A,LIF,SERPINB5,BMP5,WFDC2,IL16,CCN3,ADM,SPOCK1,CNTD2,CRLF1,COL4A3,CMTM3
GO:MF	calcium ion binding	GO:0005509	0.0492577	1.30753	395	20	PCDH7,PCDH9,SCUBE2,ANXA1,CDH18,FSTL4,PKD1L2,PRRG1,PCP4,MATN3,CDH11,LPCAT2,TBC1D8B,FAT4,PCDH19,PLA2G4C,DSC1,S100A9,CIB3,SPOCK1
GO:MF	purinergic receptor activity	GO:0035586	0.0492577	1.30753	10	3	ADORA1,GPR87,P2RY6
GO:MF	chemorepellent activity	GO:0045499	0.0492577	1.30753	21	4	EPHA7,FLRT3,SEMA3B,DPP4
GO:BP	biological adhesion	GO:0022610	3.83284e-06	5.41648	849	51	PCDH7,EPHA7,CCDC80,EPHA3,PCDH9,TENM3,SNAI2,PHLDB2,ANXA1,CDH18,FLRT3,GPC6,GPNMB,AMIGO2,COL4A6,SOX2,EGR3,PLXNA2,SCN1B,CD36,NECTIN3,CEACAM5,SERPINE1,ICAM1,XG,CDH11,AZGP1,DPP4,COL5A1,CD22,TRIM29,LAMC2,LIF,UBASH3B,FAT4,PCDH19,DSC1,BMP5,MUC16,ACE2,S100A9,PLAUR,TGM2,CCN3,GCNT2,PARVB,PAG1,SPOCK1,DDR2,COL4A3,ADAMTS18
GO:BP	cell adhesion	GO:0007155	4.57742e-06	5.33938	844	50	PCDH7,EPHA7,CCDC80,EPHA3,PCDH9,TENM3,SNAI2,PHLDB2,ANXA1,CDH18,FLRT3,GPC6,GPNMB,AMIGO2,COL4A6,SOX2,EGR3,PLXNA2,SCN1B,CD36,NECTIN3,CEACAM5,SERPINE1,ICAM1,XG,CDH11,AZGP1,DPP4,COL5A1,CD22,TRIM29,LAMC2,LIF,UBASH3B,FAT4,PCDH19,DSC1,BMP5,MUC16,S100A9,PLAUR,TGM2,CCN3,GCNT2,PARVB,PAG1,SPOCK1,DDR2,COL4A3,ADAMTS18
GO:BP	multicellular organismal process	GO:0032501	4.31866e-05	4.36465	4517	156	EPHA7,EPHA3,STC1,SCUBE2,TENM3,WFIKKN2,SERPINA3,CRYBG3,PAPSS2,SNAI2,FBXO7,KL,SGCG,TIMP3,DOCK10,NRK,TLR2,PHLDB2,ANXA1,UGT1A7,CDH18,SEC24D,FSTL4,TULP3,BMPR1B,FLRT3,GPC6,CDSN,CD59,GPNMB,MAOB,ADORA1,AMIGO2,SERPINA5,CDKN2B,LYPD1,ID3,TNFRSF11B,SLC9A4,SOX2,OXTR,EGR3,ABCA12,TP63,CA2,KRT23,TNFRSF19,NAV2,PLXNA2,KCNJ3,SLCO4C1,LMCD1,SEPTIN6,SCN1B,CYP24A1,MKX,CD36,NECTIN3,SPNS2,SDC2,RAPGEFL1,DGAT2,TXNIP,SPART,…
GO:BP	regulation of multicellular organismal process	GO:0051239	0.000167813	3.77517	2059	85	EPHA7,EPHA3,STC1,TENM3,SNAI2,FBXO7,KL,NRK,TLR2,PHLDB2,ANXA1,FSTL4,TULP3,BMPR1B,FLRT3,GPC6,GPNMB,ADORA1,AMIGO2,ID3,TNFRSF11B,SOX2,OXTR,EGR3,TP63,CA2,PLXNA2,KCNJ3,LMCD1,SCN1B,CD36,SDC2,SPART,TSPAN12,PCP4,MEIS1,CYBA,ZNF488,TRPV3,NR2F1,PTGER3,ABCA1,YBX2,SERPINE1,ICAM1,SEMA3B,FRMD7,MAPRE2,MME,CLCF1,INTU,APCDD1,PROCR,TRIB2,COL5A1,ERBB4,BDKRB2,AREG,SERPINF1,CACNB4,PLPPR5,RAB7B,BTNL9,KRT17,LIF,UBASH3B,MA…
GO:BP	animal organ development	GO:0048513	0.000702181	3.15355	2277	89	EPHA7,EPHA3,STC1,TENM3,CRYBG3,PAPSS2,SNAI2,FBXO7,KL,SGCG,DOCK10,NRK,TLR2,PHLDB2,ANXA1,TULP3,BMPR1B,FLRT3,GPC6,CDSN,GPNMB,MAOB,AMIGO2,SERPINA5,CDKN2B,ID3,TNFRSF11B,SOX2,OXTR,EGR3,ABCA12,TP63,CA2,KRT23,TNFRSF19,PLXNA2,MKX,NECTIN3,SPNS2,DGAT2,TXNIP,SPART,TSPAN12,MEIS1,MATN3,ADGRL2,SERPINE1,ICAM1,KRT13,SLC4A10,SEMA3B,MME,CLCF1,INTU,APCDD1,COL5A1,ERBB4,PITX2,ALOXE3,KRT81,AREG,SERPINF1,LAMC2,RAB7B,KRT1…
GO:BP	tissue development	GO:0009888	0.000702181	3.15355	1306	59	EPHA7,EPHA3,STC1,SNAI2,KL,SGCG,NRK,PHLDB2,ANXA1,TULP3,BMPR1B,FLRT3,GPC6,GPNMB,ID3,SLC9A4,SOX2,ABCA12,TP63,CA2,KRT23,TNFRSF19,PLXNA2,DGAT2,TXNIP,SPART,MEIS1,MATN3,SERPINE1,ICAM1,KRT13,SEMA3B,INTU,APCDD1,COL5A1,ERBB4,PITX2,KRT81,AREG,LAMC2,KRT17,DNAAF1,CPQ,LIF,MAF,FAT4,DSC1,SERPINB5,BMP5,KBTBD8,SNAI1,TGM2,CCN3,GCNT2,PSMB8,ADM,KRT20,DDR2,CRLF1
GO:BP	cell-cell adhesion	GO:0098609	0.000702181	3.15355	498	31	PCDH7,EPHA7,PCDH9,TENM3,SNAI2,ANXA1,CDH18,FLRT3,GPC6,GPNMB,AMIGO2,SOX2,EGR3,NECTIN3,CEACAM5,ICAM1,XG,CDH11,DPP4,TRIM29,UBASH3B,FAT4,PCDH19,DSC1,BMP5,S100A9,PLAUR,CCN3,GCNT2,PAG1,ADAMTS18
GO:BP	negative regulation of multicellular organismal process	GO:0051241	0.000820565	3.08589	750	40	EPHA7,STC1,SNAI2,FBXO7,TLR2,ANXA1,FSTL4,TULP3,GPNMB,ADORA1,ID3,TNFRSF11B,SOX2,OXTR,TP63,SPART,MEIS1,CYBA,TRPV3,NR2F1,PTGER3,SERPINE1,SEMA3B,PROCR,TRIB2,COL5A1,ERBB4,AREG,SERPINF1,UBASH3B,BMP5,HLA-F,SNAI1,PLAUR,NPR2,CCN3,ADM,SPOCK1,COL4A3,ADAMTS18
GO:BP	collagen-activated tyrosine kinase receptor signaling pathway	GO:0038063	0.000824381	3.08387	10	5	COL4A5,COL4A6,UBASH3B,DDR2,COL4A3
GO:BP	heterophilic cell-cell adhesion via plasma membrane cell adhesion molecules	GO:0007157	0.00111068	2.95441	18	6	TENM3,AMIGO2,NECTIN3,CEACAM5,ICAM1,FAT4
GO:BP	regulation of cell differentiation	GO:0045595	0.00147874	2.83011	1261	56	EPHA7,EPHA3,TENM3,SNAI2,FBXO7,TLR2,PHLDB2,ANXA1,FSTL4,BMPR1B,ID3,SOX2,EGR3,TP63,CA2,RUNX1T1,ZBTB7C,PLXNA2,SCN1B,CD36,SDC2,SPART,CEACAM5,PCP4,MEIS1,ZNF488,NR2F1,ABCA1,SERPINE1,SEMA3B,ABCA5,FRMD7,MME,CLCF1,TRIB2,COL5A1,ERBB4,AREG,SERPINF1,PLPPR5,RAB7B,LIF,UBASH3B,MAF,FAT4,BMP5,S100A9,SNAI1,TNIK,NPR2,CCN3,GCNT2,PSMB8,ADM,SPOCK1,DDR2
GO:BP	cell differentiation	GO:0030154	0.00154187	2.81195	2660	97	EPHA7,EPHA3,STC1,TENM3,WFIKKN2,SNAI2,FBXO7,DOCK10,NRK,TLR2,PHLDB2,ANXA1,FSTL4,TULP3,BMPR1B,FLRT3,GPNMB,CDKN2B,ID3,SLC9A4,SOX2,EGR3,ABCA12,TP63,CA2,KRT23,RUNX1T1,ZBTB7C,NAV2,PLXNA2,SLCO4C1,SEPTIN6,SCN1B,CYP24A1,CD36,NECTIN3,SDC2,TXNIP,SPART,CEACAM5,PCP4,MEIS1,ACSL4,MATN3,ZNF488,NR2F1,ABCA1,YBX2,SERPINE1,ICAM1,KRT13,SLC4A10,SEMA3B,ABCA5,FRMD7,CFAP44,CDH11,MME,SLFN5,CLCF1,MEIOC,CATSPERB,INTU,APCDD1,…
GO:BP	cell surface receptor signaling pathway	GO:0007166	0.00154187	2.81195	1959	77	EPHA7,TLE4,EPHA3,WFIKKN2,SNAI2,KL,TIMP3,TLR2,ANXA1,COL4A5,FSTL4,TULP3,BMPR1B,FLRT3,ARPC3,GPC6,CD59,ADORA1,CDKN2B,COL4A6,TNFRSF11B,SOX2,OXTR,TP63,TNFRSF19,PLXNA2,GBP2,ADGRF4,MICB,CD36,GPR87,P2RY6,IFT46,SDC2,FAS,TXNIP,SPART,TSPAN12,CYBA,HLA-DRB5,ADGRL2,ABCA1,SERPINE1,ICAM1,SEMA3B,CLCF1,INTU,APCDD1,CDIP1,VEPH1,ERBB4,BDKRB2,CD22,AREG,BTNL9,LIF,UBASH3B,FAT4,GNAO1,BMP5,MUC16,HLA-F,SNAI1,IL16,PLAUR,TNIK…
GO:BP	skin development	GO:0043588	0.00154187	2.81195	199	17	ANXA1,CDSN,ABCA12,TP63,KRT23,TNFRSF19,TXNIP,KRT13,INTU,APCDD1,COL5A1,ALOXE3,KRT81,KRT17,DSC1,SNAI1,KRT20
GO:BP	regulation of developmental process	GO:0050793	0.00154187	2.81195	1800	72	EPHA7,EPHA3,TENM3,SNAI2,FBXO7,KL,NRK,TLR2,PHLDB2,ANXA1,FSTL4,TULP3,BMPR1B,FLRT3,GPC6,GPNMB,AMIGO2,ID3,TNFRSF11B,SOX2,OXTR,EGR3,TP63,CA2,RUNX1T1,ZBTB7C,PLXNA2,SCN1B,CD36,SDC2,SPART,TSPAN12,CEACAM5,PCP4,MEIS1,ZNF488,NR2F1,ABCA1,SERPINE1,ICAM1,SEMA3B,ABCA5,FRMD7,MME,CDC42EP3,CLCF1,APCDD1,TRIB2,COL5A1,ERBB4,AREG,SERPINF1,PLPPR5,RAB7B,KRT17,LIF,UBASH3B,MAF,FAT4,BMP5,S100A9,SNAI1,TNIK,NPR2,CCN3,GCNT2,P…
GO:BP	collagen-activated signaling pathway	GO:0038065	0.00154187	2.81195	12	5	COL4A5,COL4A6,UBASH3B,DDR2,COL4A3
GO:BP	cell-cell adhesion via plasma-membrane adhesion molecules	GO:0098742	0.00161431	2.79201	140	14	PCDH7,PCDH9,TENM3,CDH18,FLRT3,GPC6,AMIGO2,NECTIN3,CEACAM5,ICAM1,CDH11,FAT4,PCDH19,DSC1
GO:BP	epithelium development	GO:0060429	0.00178705	2.74786	830	41	EPHA7,STC1,SNAI2,PHLDB2,ANXA1,TULP3,FLRT3,GPC6,ID3,SLC9A4,ABCA12,TP63,CA2,KRT23,TNFRSF19,PLXNA2,TXNIP,SERPINE1,ICAM1,KRT13,INTU,APCDD1,COL5A1,ERBB4,PITX2,KRT81,AREG,KRT17,DNAAF1,LIF,MAF,FAT4,DSC1,SERPINB5,BMP5,SNAI1,TGM2,PSMB8,ADM,KRT20,CRLF1
GO:BP	regulation of multicellular organismal development	GO:2000026	0.00234798	2.6293	1401	59	EPHA7,EPHA3,TENM3,SNAI2,FBXO7,KL,NRK,TLR2,PHLDB2,ANXA1,FSTL4,TULP3,BMPR1B,FLRT3,GPC6,GPNMB,AMIGO2,ID3,TNFRSF11B,SOX2,OXTR,EGR3,TP63,CA2,PLXNA2,SCN1B,SDC2,SPART,TSPAN12,PCP4,MEIS1,ZNF488,NR2F1,SERPINE1,SEMA3B,FRMD7,MME,CLCF1,APCDD1,COL5A1,ERBB4,SERPINF1,PLPPR5,RAB7B,KRT17,LIF,UBASH3B,MAF,FAT4,BMP5,S100A9,SNAI1,TNIK,GCNT2,PSMB8,ADM,SPOCK1,DDR2,COL4A3
GO:BP	homophilic cell adhesion via plasma membrane adhesion molecules	GO:0007156	0.00277	2.55752	93	11	PCDH7,PCDH9,TENM3,CDH18,AMIGO2,NECTIN3,CEACAM5,CDH11,FAT4,PCDH19,DSC1
GO:BP	negative regulation of developmental process	GO:0051093	0.00347934	2.4585	629	33	EPHA7,SNAI2,FBXO7,TLR2,PHLDB2,ANXA1,FSTL4,TULP3,ID3,TNFRSF11B,SOX2,TP63,RUNX1T1,SPART,CEACAM5,MEIS1,NR2F1,ABCA1,SERPINE1,SEMA3B,ABCA5,TRIB2,COL5A1,ERBB4,AREG,SERPINF1,UBASH3B,BMP5,SNAI1,NPR2,CCN3,SPOCK1,COL4A3
GO:BP	signaling	GO:0023052	0.00347934	2.4585	4037	132	EPHA7,TLE4,EPHA3,STC1,SCUBE2,TENM3,WFIKKN2,SNAI2,KL,KSR1,TIMP3,DOCK10,NRK,TLR2,ANXA1,COL4A5,FSTL4,TULP3,BMPR1B,FLRT3,ARPC3,GPC6,CD59,GPNMB,ADORA1,CDKN2B,LYPD1,RABEP1,COL4A6,SYTL4,TNFRSF11B,SOX2,OXTR,EGR3,TP63,CA2,TNFRSF19,PLXNA2,KCNJ3,LMCD1,SCN1B,CYP24A1,GBP2,ADGRF4,MICB,CD36,SYN3,GPR87,SORCS1,SPNS2,P2RY6,IFT46,SDC2,RAPGEFL1,FAS,TXNIP,SPART,TSPAN12,PCP4,MAPK4,ANO1,ACSL4,CYBA,HLA-DRB5,ADGRL2,NR2F1…
GO:BP	cellular developmental process	GO:0048869	0.00347934	2.4585	2813	99	EPHA7,EPHA3,STC1,TENM3,WFIKKN2,SNAI2,FBXO7,DOCK10,NRK,TLR2,PHLDB2,ANXA1,CDH18,FSTL4,TULP3,BMPR1B,FLRT3,GPNMB,CDKN2B,ID3,SLC9A4,SOX2,EGR3,ABCA12,TP63,CA2,KRT23,RUNX1T1,ZBTB7C,NAV2,PLXNA2,SLCO4C1,SEPTIN6,SCN1B,CYP24A1,CD36,NECTIN3,SDC2,TXNIP,SPART,CEACAM5,PCP4,MEIS1,ACSL4,MATN3,ZNF488,NR2F1,ABCA1,YBX2,SERPINE1,ICAM1,KRT13,SLC4A10,SEMA3B,ABCA5,FRMD7,CFAP44,CDH11,MME,SLFN5,CDC42EP3,CLCF1,MEIOC,CATSPE…
GO:BP	developmental process	GO:0032502	0.00361469	2.44193	4204	136	EPHA7,EPHA3,STC1,SCUBE2,TENM3,WFIKKN2,CRYBG3,PAPSS2,SNAI2,FBXO7,KL,SGCG,DOCK10,NRK,TLR2,PHLDB2,ANXA1,CDH18,SEC24D,FSTL4,TULP3,BMPR1B,FLRT3,GPC6,CDSN,GPNMB,MAOB,ADORA1,AMIGO2,SERPINA5,CDKN2B,ID3,TNFRSF11B,SLC9A4,SOX2,OXTR,EGR3,ABCA12,TP63,CA2,KRT23,TNFRSF19,RUNX1T1,ZBTB7C,NAV2,PLXNA2,SLCO4C1,SEPTIN6,SCN1B,CYP24A1,MKX,CD36,NECTIN3,SPNS2,SDC2,RAPGEFL1,DGAT2,TXNIP,SPART,TSPAN12,CEACAM5,PCP4,MEIS1,ANO…
GO:BP	anatomical structure development	GO:0048856	0.00361469	2.44193	3862	127	EPHA7,EPHA3,STC1,SCUBE2,TENM3,WFIKKN2,CRYBG3,PAPSS2,SNAI2,FBXO7,KL,SGCG,DOCK10,NRK,TLR2,PHLDB2,ANXA1,CDH18,SEC24D,FSTL4,TULP3,BMPR1B,FLRT3,GPC6,CDSN,GPNMB,MAOB,ADORA1,AMIGO2,SERPINA5,CDKN2B,ID3,TNFRSF11B,SLC9A4,SOX2,OXTR,EGR3,ABCA12,TP63,CA2,KRT23,TNFRSF19,NAV2,PLXNA2,SLCO4C1,SCN1B,MKX,CD36,NECTIN3,SPNS2,SDC2,RAPGEFL1,DGAT2,TXNIP,SPART,TSPAN12,CEACAM5,PCP4,MEIS1,ANO1,ACSL4,MATN3,ZNF488,ADGRL2,NR2…
GO:BP	cell communication	GO:0007154	0.00362943	2.44016	4056	132	EPHA7,TLE4,EPHA3,STC1,SCUBE2,TENM3,WFIKKN2,SNAI2,KL,KSR1,TIMP3,DOCK10,NRK,TLR2,ANXA1,COL4A5,FSTL4,TULP3,BMPR1B,FLRT3,ARPC3,GPC6,CD59,GPNMB,ADORA1,CDKN2B,LYPD1,RABEP1,COL4A6,SYTL4,TNFRSF11B,SOX2,OXTR,EGR3,TP63,CA2,TNFRSF19,PLXNA2,KCNJ3,LMCD1,SCN1B,CYP24A1,GBP2,ADGRF4,MICB,CD36,SYN3,GPR87,SORCS1,SPNS2,P2RY6,IFT46,SDC2,RAPGEFL1,FAS,TXNIP,SPART,TSPAN12,PCP4,MAPK4,ANO1,ACSL4,CYBA,HLA-DRB5,ADGRL2,NR2F1…
GO:BP	multicellular organism development	GO:0007275	0.00521159	2.28303	3518	117	EPHA7,EPHA3,STC1,SCUBE2,TENM3,WFIKKN2,CRYBG3,PAPSS2,SNAI2,FBXO7,KL,SGCG,DOCK10,NRK,TLR2,PHLDB2,ANXA1,CDH18,SEC24D,FSTL4,TULP3,BMPR1B,FLRT3,GPC6,CDSN,GPNMB,MAOB,ADORA1,AMIGO2,SERPINA5,CDKN2B,ID3,TNFRSF11B,SOX2,OXTR,EGR3,ABCA12,TP63,CA2,KRT23,TNFRSF19,NAV2,PLXNA2,SLCO4C1,SCN1B,MKX,NECTIN3,SPNS2,SDC2,RAPGEFL1,DGAT2,TXNIP,SPART,TSPAN12,PCP4,MEIS1,ANO1,ACSL4,MATN3,ZNF488,ADGRL2,NR2F1,SERPINE1,ICAM1,KR…
GO:BP	regulation of nervous system development	GO:0051960	0.00700428	2.15464	658	33	EPHA7,EPHA3,TENM3,FBXO7,TLR2,FSTL4,TULP3,FLRT3,GPC6,AMIGO2,ID3,SOX2,OXTR,PLXNA2,SCN1B,SDC2,SPART,PCP4,MEIS1,ZNF488,NR2F1,SEMA3B,FRMD7,MME,CLCF1,ERBB4,SERPINF1,PLPPR5,LIF,BMP5,S100A9,TNIK,SPOCK1
GO:BP	negative regulation of cell differentiation	GO:0045596	0.008005	2.09664	467	26	EPHA7,SNAI2,FBXO7,ANXA1,FSTL4,ID3,SOX2,TP63,RUNX1T1,SPART,CEACAM5,MEIS1,NR2F1,ABCA1,SEMA3B,ABCA5,TRIB2,COL5A1,ERBB4,AREG,UBASH3B,BMP5,SNAI1,NPR2,CCN3,SPOCK1
GO:BP	system development	GO:0048731	0.008005	2.09664	3146	106	EPHA7,EPHA3,STC1,TENM3,WFIKKN2,CRYBG3,PAPSS2,SNAI2,FBXO7,KL,SGCG,DOCK10,NRK,TLR2,PHLDB2,ANXA1,FSTL4,TULP3,BMPR1B,FLRT3,GPC6,CDSN,GPNMB,MAOB,ADORA1,AMIGO2,SERPINA5,CDKN2B,ID3,TNFRSF11B,SOX2,OXTR,EGR3,ABCA12,TP63,CA2,KRT23,TNFRSF19,NAV2,PLXNA2,SCN1B,MKX,NECTIN3,SPNS2,SDC2,RAPGEFL1,DGAT2,TXNIP,SPART,TSPAN12,PCP4,MEIS1,ACSL4,MATN3,ZNF488,ADGRL2,NR2F1,SERPINE1,ICAM1,KRT13,SLC4A10,SEMA3B,FRMD7,CDH11,MM…
GO:BP	negative regulation of endopeptidase activity	GO:0010951	0.0089068	2.05028	130	12	WFIKKN2,SERPINA3,TIMP3,SERPINA5,SERPINE1,SERPINF1,SERPINA1,SERPINB5,WFDC2,PLAUR,SPOCK1,COL4A3
GO:BP	regulation of endopeptidase activity	GO:0052548	0.0089068	2.05028	265	18	EPHA7,WFIKKN2,SERPINA3,TIMP3,SERPINA5,SOX2,TP63,FAS,SERPINE1,SERPINF1,SERPINA1,SERPINB5,S100A9,WFDC2,PLAUR,PSMB8,SPOCK1,COL4A3
GO:BP	keratinocyte differentiation	GO:0030216	0.0089068	2.05028	111	11	ANXA1,ABCA12,TP63,KRT23,TXNIP,KRT13,INTU,KRT81,KRT17,DSC1,KRT20
GO:BP	negative regulation of peptidase activity	GO:0010466	0.0109962	1.95876	134	12	WFIKKN2,SERPINA3,TIMP3,SERPINA5,SERPINE1,SERPINF1,SERPINA1,SERPINB5,WFDC2,PLAUR,SPOCK1,COL4A3
GO:BP	phospholipase C-activating G protein-coupled receptor signaling pathway	GO:0007200	0.011688	1.93226	32	6	P2RY6,ANO1,PTGER3,LPAR6,TGM2,GRPR
GO:BP	keratinization	GO:0031424	0.0119209	1.92369	46	7	ABCA12,KRT23,KRT13,KRT81,KRT17,DSC1,KRT20
GO:BP	epidermis development	GO:0008544	0.0155635	1.80789	231	16	ANXA1,ABCA12,TP63,KRT23,TNFRSF19,TXNIP,KRT13,INTU,APCDD1,PITX2,KRT81,LAMC2,KRT17,DSC1,SNAI1,KRT20
GO:BP	anion transport	GO:0006820	0.0155635	1.80789	383	22	STC1,ATP10D,ANXA1,PDZK1,ADORA1,SLC9A4,ABCA12,CA2,SLCO4C1,CA5B,CD36,P2RY6,ANO1,ACSL4,ABCA1,SLC4A10,SLC16A1,BDKRB2,SLC37A2,RAB3A,ACE2,XKR9
GO:BP	G protein-coupled receptor signaling pathway	GO:0007186	0.0159169	1.79814	385	22	ANXA1,TULP3,ADORA1,OXTR,CA2,ADGRF4,GPR87,SORCS1,SPNS2,P2RY6,RAPGEFL1,ANO1,ADGRL2,PTGER3,ABCA1,LPAR6,BDKRB2,AREG,GNAO1,TGM2,ADM,GRPR
GO:BP	regulation of systemic arterial blood pressure	GO:0003073	0.0161969	1.79057	49	7	ADORA1,OXTR,NAV2,CYBA,MME,ACE2,ADM
GO:BP	regulation of peptidase activity	GO:0052547	0.0188043	1.72574	286	18	EPHA7,WFIKKN2,SERPINA3,TIMP3,SERPINA5,SOX2,TP63,FAS,SERPINE1,SERPINF1,SERPINA1,SERPINB5,S100A9,WFDC2,PLAUR,PSMB8,SPOCK1,COL4A3
GO:BP	chondrocyte proliferation	GO:0035988	0.019821	1.70287	13	4	STC1,BMPR1B,CCN3,DDR2
GO:BP	cell development	GO:0048468	0.0208912	1.68004	1455	56	EPHA7,EPHA3,STC1,TENM3,WFIKKN2,SNAI2,FBXO7,DOCK10,NRK,TLR2,FSTL4,BMPR1B,FLRT3,ID3,SLC9A4,SOX2,TP63,PLXNA2,SCN1B,NECTIN3,SDC2,SPART,PCP4,MEIS1,ACSL4,MATN3,ZNF488,NR2F1,YBX2,ICAM1,SLC4A10,SEMA3B,FRMD7,CFAP44,CDH11,MME,CLCF1,MEIOC,ERBB4,PITX2,AREG,SERPINF1,LAMC2,PLPPR5,RAB3A,LIF,MAF,FAT4,BMP5,KBTBD8,S100A9,TNIK,NPR2,PARVB,ADM,SPOCK1
GO:BP	regulation of wound healing	GO:0061041	0.022027	1.65704	87	9	PHLDB2,ANXA1,SYTL4,CD36,SERPINE1,RAB3A,UBASH3B,PLAUR,ADAMTS18
GO:BP	system process	GO:0003008	0.0222161	1.65333	935	40	STC1,SERPINA3,CRYBG3,SNAI2,SGCG,TIMP3,TLR2,UGT1A7,ADORA1,SLC9A4,OXTR,NAV2,KCNJ3,LMCD1,SCN1B,CD36,SPART,ANO1,CYBA,ZNF488,PTGER3,ICAM1,SLC4A10,MME,AZGP1,NXNL2,BDKRB2,ALOXE3,SERPINF1,CACNB4,TBC1D8B,RAB3A,GNAO1,ACE2,TMPRSS11E,NPR2,CCN3,ADM,GRPR,COL4A3
GO:BP	antigen processing and presentation of endogenous peptide antigen via MHC class Ib	GO:0002476	0.0241155	1.6177	6	3	MICB,AZGP1,HLA-F
GO:BP	epidermal cell differentiation	GO:0009913	0.0241475	1.61713	151	12	ANXA1,ABCA12,TP63,KRT23,TXNIP,KRT13,INTU,PITX2,KRT81,KRT17,DSC1,KRT20
GO:BP	ossification	GO:0001503	0.0241475	1.61713	270	17	STC1,SNAI2,KL,BMPR1B,GPNMB,ID3,SOX2,TP63,CYP24A1,CDH11,INTU,AREG,FAT4,BMP5,SNAI1,NPR2,DDR2
GO:BP	negative regulation of blood vessel diameter	GO:0097756	0.0261255	1.58293	39	6	ADORA1,OXTR,ICAM1,BDKRB2,ACE2,ADM
GO:BP	negative regulation of coagulation	GO:0050819	0.0282987	1.54823	26	5	SERPINE1,PROCR,UBASH3B,PLAUR,ADAMTS18
GO:BP	signal transduction	GO:0007165	0.0288761	1.53946	3752	118	EPHA7,TLE4,EPHA3,STC1,SCUBE2,TENM3,WFIKKN2,SNAI2,KL,KSR1,TIMP3,DOCK10,NRK,TLR2,ANXA1,COL4A5,FSTL4,TULP3,BMPR1B,FLRT3,ARPC3,GPC6,CD59,GPNMB,ADORA1,CDKN2B,LYPD1,RABEP1,COL4A6,TNFRSF11B,SOX2,OXTR,TP63,CA2,TNFRSF19,PLXNA2,LMCD1,CYP24A1,GBP2,ADGRF4,MICB,CD36,GPR87,SORCS1,SPNS2,P2RY6,IFT46,SDC2,RAPGEFL1,FAS,TXNIP,SPART,TSPAN12,PCP4,MAPK4,ANO1,CYBA,HLA-DRB5,ADGRL2,NR2F1,PTGER3,ABCA1,SERPINE1,ICAM1,FNIP2…
GO:BP	hair follicle morphogenesis	GO:0031069	0.0288761	1.53946	15	4	TP63,INTU,KRT17,SNAI1
GO:BP	regulation of blood circulation	GO:1903522	0.0288761	1.53946	155	12	STC1,ADORA1,OXTR,KCNJ3,SCN1B,ICAM1,BDKRB2,CACNB4,GNAO1,ACE2,NPR2,ADM
GO:BP	blood circulation	GO:0008015	0.0300464	1.52221	278	17	STC1,SGCG,ADORA1,OXTR,NAV2,KCNJ3,SCN1B,CYBA,ICAM1,MME,BDKRB2,CACNB4,GNAO1,ACE2,NPR2,ADM,COL4A3
GO:BP	response to stimulus	GO:0050896	0.0307591	1.51203	5744	168	EPHA7,CCDC80,TLE4,EPHA3,STC1,SCUBE2,TENM3,WFIKKN2,SERPINA3,PAPSS2,SNAI2,FBXO7,KL,KSR1,TIMP3,DOCK10,NRK,TLR2,PHLDB2,ANXA1,NPEPPS,UGT1A7,COL4A5,FSTL4,TULP3,BMPR1B,FLRT3,ARPC3,GPC6,CD59,GPNMB,MAOB,PDZK1,ADORA1,IGFBPL1,SERPINA5,CDKN2B,LYPD1,RABEP1,COL4A6,ID3,SYTL4,TNFRSF11B,SOX2,OXTR,NIBAN1,EGR3,TP63,CA2,TNFRSF19,PKD1L2,PLXNA2,KCNJ3,SLCO4C1,CA5B,LMCD1,SCN1B,CYP24A1,GBP2,ADGRF4,MICB,CD36,GPR87,SORCS1,…
GO:BP	antigen processing and presentation of peptide antigen via MHC class Ib	GO:0002428	0.0307591	1.51203	7	3	MICB,AZGP1,HLA-F
GO:BP	extracellular structure organization	GO:0043062	0.0307591	1.51203	206	14	CCDC80,PHLDB2,COL4A5,COL4A6,TNFRSF11B,MATN3,SERPINE1,ICAM1,DPP4,COL5A1,LAMC2,SERPINB5,DDR2,COL4A3
GO:BP	regulation of body fluid levels	GO:0050878	0.0307591	1.51203	308	18	PAPSS2,CD59,ADORA1,SERPINA5,OXTR,ABCA12,TP63,CD36,CYBA,SERPINE1,PROCR,ERBB4,ALOXE3,SERPINA1,UBASH3B,PLAUR,ADM,ADAMTS18
GO:BP	sensory perception	GO:0007600	0.0307591	1.51203	256	16	CRYBG3,SNAI2,TIMP3,ADORA1,NAV2,CD36,ANO1,ICAM1,SLC4A10,MME,AZGP1,NXNL2,ALOXE3,RAB3A,CCN3,COL4A3
GO:BP	cornification	GO:0070268	0.0307591	1.51203	41	6	KRT23,KRT13,KRT81,KRT17,DSC1,KRT20
GO:BP	extracellular matrix organization	GO:0030198	0.0307591	1.51203	205	14	CCDC80,PHLDB2,COL4A5,COL4A6,TNFRSF11B,MATN3,SERPINE1,ICAM1,DPP4,COL5A1,LAMC2,SERPINB5,DDR2,COL4A3
GO:BP	skeletal system development	GO:0001501	0.0307591	1.51203	334	19	STC1,WFIKKN2,PAPSS2,SNAI2,TULP3,BMPR1B,TNFRSF11B,TP63,SPNS2,MEIS1,MATN3,CDH11,PITX2,MAF,FAT4,BMP5,SNAI1,NPR2,CCN3
GO:BP	regulation of neurogenesis	GO:0050767	0.0329459	1.4822	596	28	EPHA7,EPHA3,TENM3,FBXO7,TLR2,FSTL4,ID3,SOX2,PLXNA2,SCN1B,SDC2,SPART,PCP4,MEIS1,ZNF488,NR2F1,SEMA3B,FRMD7,MME,CLCF1,ERBB4,SERPINF1,PLPPR5,LIF,BMP5,S100A9,TNIK,SPOCK1
GO:BP	regulation of cytosolic calcium ion concentration	GO:0051480	0.0329459	1.4822	161	12	ADORA1,OXTR,CD36,P2RY6,AP003071.5,CYBA,PTGER3,LPAR6,BDKRB2,UBASH3B,TGM2,ADM
GO:BP	epidermis morphogenesis	GO:0048730	0.0329459	1.4822	17	4	TP63,INTU,KRT17,SNAI1
GO:BP	cartilage morphogenesis	GO:0060536	0.0329459	1.4822	17	4	STC1,SNAI2,MATN3,SNAI1
GO:BP	response to external stimulus	GO:0009605	0.0329459	1.4822	1651	60	EPHA7,CCDC80,EPHA3,STC1,SNAI2,TLR2,PHLDB2,ANXA1,BMPR1B,FLRT3,GPNMB,MAOB,ADORA1,CDKN2B,TNFRSF11B,EGR3,PKD1L2,PLXNA2,CA5B,SCN1B,CYP24A1,GBP2,MICB,CD36,FAS,TXNIP,ANO1,ACSL4,CYBA,HLA-DRB5,PTGER3,ABCA1,SERPINE1,ICAM1,SEMA3B,NAALADL2,FAM111A,SLC16A1,DPP4,TRIM29,SERPINF1,LAMC2,RAB7B,UBASH3B,MUC16,HLA-F,ACE2,S100A9,IL16,SHFL,PLAUR,TGM2,CCN3,PSMB8,ADM,GRPR,KRT20,CMTM3,ADAMTS18,MUC5AC
GO:BP	response to diacyl bacterial lipopeptide	GO:0071724	0.0329459	1.4822	2	2	TLR2,CD36
GO:BP	circulatory system process	GO:0003013	0.0329459	1.4822	285	17	STC1,SGCG,ADORA1,OXTR,NAV2,KCNJ3,SCN1B,CYBA,ICAM1,MME,BDKRB2,CACNB4,GNAO1,ACE2,NPR2,ADM,COL4A3
GO:BP	odontogenesis	GO:0042476	0.0329459	1.4822	79	8	ID3,TNFRSF11B,TP63,CA2,SERPINE1,APCDD1,PITX2,ADM
GO:BP	cellular response to diacyl bacterial lipopeptide	GO:0071726	0.0329459	1.4822	2	2	TLR2,CD36
GO:BP	regulation of synaptic transmission, GABAergic	GO:0032228	0.0329459	1.4822	17	4	ADORA1,OXTR,CA2,SYN3
GO:BP	epithelial cell differentiation	GO:0030855	0.0329459	1.4822	426	22	STC1,ANXA1,ID3,SLC9A4,ABCA12,TP63,KRT23,TXNIP,SERPINE1,ICAM1,KRT13,INTU,ERBB4,PITX2,KRT81,KRT17,LIF,MAF,FAT4,DSC1,BMP5,KRT20
GO:BP	regulation of cell adhesion	GO:0030155	0.0329459	1.4822	454	23	EPHA7,CCDC80,EPHA3,TENM3,SNAI2,PHLDB2,ANXA1,GPNMB,SOX2,EGR3,PLXNA2,CD36,SERPINE1,ICAM1,DPP4,LIF,UBASH3B,PLAUR,TGM2,GCNT2,PAG1,SPOCK1,ADAMTS18
GO:BP	neurogenesis	GO:0022008	0.0329459	1.4822	1137	45	EPHA7,EPHA3,TENM3,FBXO7,DOCK10,NRK,TLR2,ANXA1,FSTL4,TULP3,BMPR1B,FLRT3,ID3,SOX2,NAV2,PLXNA2,SCN1B,SDC2,SPART,PCP4,MEIS1,ACSL4,ZNF488,NR2F1,SLC4A10,SEMA3B,FRMD7,CDH11,MME,CLCF1,APCDD1,ERBB4,PITX2,AREG,SERPINF1,LAMC2,PLPPR5,RAB3A,LIF,FAT4,BMP5,S100A9,TNIK,ADM,SPOCK1
GO:BP	regulation of vasoconstriction	GO:0019229	0.0329459	1.4822	29	5	OXTR,ICAM1,BDKRB2,ACE2,ADM
GO:BP	cellular response to tumor cell	GO:0071228	0.0329459	1.4822	2	2	IGFBPL1,TXNIP
GO:BP	toll-like receptor TLR6:TLR2 signaling pathway	GO:0038124	0.0329459	1.4822	2	2	TLR2,CD36
GO:BP	animal organ morphogenesis	GO:0009887	0.033826	1.47075	696	31	STC1,TENM3,SNAI2,TULP3,BMPR1B,GPC6,CDSN,ID3,TNFRSF11B,TP63,CA2,NECTIN3,TSPAN12,MEIS1,MATN3,SERPINE1,SLC4A10,APCDD1,COL5A1,PITX2,AREG,LAMC2,DNAAF1,LIF,FAT4,SERPINB5,BMP5,SNAI1,TGM2,PSMB8,ADM
GO:BP	regulation of coagulation	GO:0050818	0.034999	1.45594	45	6	CD36,SERPINE1,PROCR,UBASH3B,PLAUR,ADAMTS18
GO:BP	regulation of extrinsic apoptotic signaling pathway via death domain receptors	GO:1902041	0.034999	1.45594	45	6	TIMP3,BMPR1B,FAS,SERPINE1,ICAM1,BMP5
GO:BP	locomotion	GO:0040011	0.0350069	1.45585	1184	46	EPHA7,EPHA3,STC1,SNAI2,FBXO7,DOCK10,PHLDB2,ANXA1,BMPR1B,FLRT3,ARPC3,GPC6,GPNMB,ADORA1,EGR3,PLXNA2,SCN1B,SPNS2,P2RY6,SDC2,CEACAM5,SERPINE1,ICAM1,SEMA3B,CFAP44,MAPRE2,XG,SLC16A1,APCDD1,DPP4,COL5A1,ERBB4,PITX2,SERPINF1,LAMC2,MAPK15,BMP5,S100A9,SNAI1,IL16,PLAUR,CCN3,GCNT2,SPOCK1,DDR2,CMTM3
GO:BP	negative regulation of collateral sprouting	GO:0048671	0.036115	1.44231	8	3	EPHA7,FSTL4,SPART
GO:BP	nervous system process	GO:0050877	0.0367637	1.43458	520	25	CRYBG3,SNAI2,TIMP3,TLR2,ADORA1,OXTR,NAV2,SCN1B,CD36,SPART,ANO1,ZNF488,ICAM1,SLC4A10,MME,AZGP1,NXNL2,ALOXE3,SERPINF1,RAB3A,ACE2,TMPRSS11E,CCN3,GRPR,COL4A3
GO:BP	response to wounding	GO:0009611	0.0373388	1.42784	434	22	PAPSS2,PHLDB2,ANXA1,FLRT3,CD59,SERPINA5,ID3,SYTL4,SOX2,CD36,SERPINE1,PROCR,COL5A1,ERBB4,SERPINA1,RAB3A,CPQ,UBASH3B,PLAUR,CCN3,ADM,ADAMTS18
GO:BP	positive regulation of cytosolic calcium ion concentration	GO:0007204	0.0373388	1.42784	146	11	OXTR,CD36,P2RY6,AP003071.5,CYBA,PTGER3,LPAR6,BDKRB2,UBASH3B,TGM2,ADM
GO:BP	regulation of systemic arterial blood pressure by hormone	GO:0001990	0.0373388	1.42784	18	4	OXTR,CYBA,MME,ACE2
GO:BP	negative regulation of secretion	GO:0051048	0.0376851	1.42383	124	10	ANXA1,MAOB,ADORA1,SYTL4,OXTR,PTGER3,CD22,LIF,HLA-F,CCN3
GO:BP	wound healing	GO:0042060	0.0416841	1.38003	354	19	PAPSS2,PHLDB2,ANXA1,CD59,SERPINA5,SYTL4,SOX2,CD36,SERPINE1,PROCR,COL5A1,ERBB4,SERPINA1,RAB3A,CPQ,UBASH3B,PLAUR,CCN3,ADAMTS18
GO:BP	phagocytosis	GO:0006909	0.0416841	1.38003	172	12	TLR2,ANXA1,ARPC3,ADORA1,CD36,P2RY6,CYBA,ABCA1,GULP1,RAB7B,TGM2,XKR9
GO:BP	generation of neurons	GO:0048699	0.0423965	1.37267	1067	42	EPHA7,EPHA3,TENM3,FBXO7,DOCK10,NRK,TLR2,FSTL4,TULP3,BMPR1B,FLRT3,ID3,SOX2,PLXNA2,SCN1B,SDC2,SPART,PCP4,MEIS1,ACSL4,ZNF488,NR2F1,SLC4A10,SEMA3B,FRMD7,CDH11,MME,CLCF1,ERBB4,PITX2,AREG,SERPINF1,LAMC2,PLPPR5,RAB3A,LIF,FAT4,BMP5,S100A9,TNIK,ADM,SPOCK1
GO:BP	morphogenesis of an epithelium	GO:0002009	0.043303	1.36348	413	21	EPHA7,SNAI2,PHLDB2,TULP3,FLRT3,GPC6,TP63,CA2,INTU,COL5A1,AREG,KRT17,DNAAF1,LIF,FAT4,SERPINB5,BMP5,SNAI1,TGM2,PSMB8,ADM
GO:BP	leukocyte migration	GO:0050900	0.043303	1.36348	223	14	ANXA1,ADORA1,SPNS2,SDC2,CEACAM5,SERPINE1,ICAM1,XG,SLC16A1,DPP4,BMP5,S100A9,IL16,CCN3
GO:BP	synaptic transmission, GABAergic	GO:0051932	0.043303	1.36348	19	4	ADORA1,OXTR,CA2,SYN3
GO:BP	organic hydroxy compound transport	GO:0015850	0.0446411	1.35027	128	10	MAOB,OXTR,ABCA12,CD36,ABCA1,ABCA5,SLC16A1,MAPK15,STARD4,RAB3A
GO:BP	organic anion transport	GO:0015711	0.0452478	1.3444	304	17	ATP10D,ANXA1,ADORA1,ABCA12,CA2,SLCO4C1,CA5B,CD36,ACSL4,ABCA1,SLC4A10,SLC16A1,BDKRB2,SLC37A2,RAB3A,ACE2,XKR9
GO:BP	inflammatory response	GO:0006954	0.0452478	1.3444	359	19	SERPINA3,TLR2,ANXA1,BMPR1B,ADORA1,CD36,CYBA,PTGER3,SERPINE1,ICAM1,BDKRB2,SERPINF1,SERPINA1,PLA2G4C,ACE2,S100A9,TGM2,CCN3,ADM
GO:BP	antigen processing and presentation via MHC class Ib	GO:0002475	0.0452478	1.3444	9	3	MICB,AZGP1,HLA-F
GO:BP	acid secretion	GO:0046717	0.0459649	1.33757	67	7	ANXA1,ADORA1,SLC9A4,OXTR,PTGER3,BDKRB2,RAB3A
GO:CC	intrinsic component of plasma membrane	GO:0031226	1.50465e-08	7.82256	797	52	PCDH7,EPHA7,EPHA3,PCDH9,TENM3,KL,TLR2,BMPR1B,FLRT3,GPC6,CD59,GPNMB,ADORA1,OXTR,PLXNA2,KCNJ3,SLCO4C1,SCN1B,PRRG1,HS3ST3B1,CD36,NECTIN3,P2RY6,TSPAN12,CEACAM5,ANO1,CYBA,ADGRL2,TRPV3,PTGER3,ABCA1,ICAM1,SEMA3B,LPAR6,XG,MME,SLC16A1,APCDD1,PROCR,ST3GAL5,ERBB4,BDKRB2,PLPPR5,CALHM6,PCDH19,TMPRSS11E,PLAUR,TGM2,NPR2,GRPR,KCNC4,DDR2
GO:CC	integral component of plasma membrane	GO:0005887	3.61176e-08	7.44228	755	49	PCDH7,EPHA7,EPHA3,PCDH9,TENM3,KL,TLR2,BMPR1B,FLRT3,GPNMB,ADORA1,OXTR,PLXNA2,KCNJ3,SLCO4C1,SCN1B,PRRG1,HS3ST3B1,CD36,NECTIN3,P2RY6,TSPAN12,CEACAM5,ANO1,CYBA,ADGRL2,TRPV3,PTGER3,ABCA1,ICAM1,SEMA3B,LPAR6,XG,MME,SLC16A1,APCDD1,PROCR,ST3GAL5,ERBB4,BDKRB2,PLPPR5,CALHM6,PCDH19,TMPRSS11E,PLAUR,NPR2,GRPR,KCNC4,DDR2
GO:CC	collagen-containing extracellular matrix	GO:0062023	6.52306e-08	7.18555	199	23	CCDC80,SERPINA3,TIMP3,ANXA1,COL4A5,GPC6,SERPINA5,COL4A6,NAV2,SDC2,MATN3,SERPINE1,ICAM1,SEMA3B,AZGP1,COL5A1,SERPINF1,LAMC2,SERPINA1,S100A9,TGM2,CCN3,COL4A3
GO:CC	extracellular matrix	GO:0031012	1.18974e-07	6.92455	245	25	CCDC80,SERPINA3,TIMP3,ANXA1,COL4A5,FLRT3,GPC6,SERPINA5,COL4A6,TNFRSF11B,NAV2,SDC2,MATN3,SERPINE1,ICAM1,SEMA3B,AZGP1,COL5A1,SERPINF1,LAMC2,SERPINA1,S100A9,TGM2,CCN3,COL4A3
GO:CC	extracellular region	GO:0005576	3.7732e-07	6.42329	2357	99	CCDC80,EPHA3,STC1,SCUBE2,WFIKKN2,SERPINA3,KL,PWWP3B,TIMP3,DOCK10,ANXA1,NPEPPS,COL4A5,FSTL4,TULP3,FLRT3,ARPC3,GPC6,CD59,PDZK1,IGFBPL1,SERPINA5,LYPD1,COL4A6,TNFRSF11B,NIBAN1,CA2,CTSO,NAV2,SLCO4C1,SCN1B,PRRG1,GBP2,MICB,CD36,SDC2,FAS,CEACAM5,ANO1,ACSL4,HLA-DRB5,MATN3,SERPINE1,ICAM1,KRT13,SEMA3B,FRMD7,GPX3,CDH11,MME,CLCF1,AZGP1,SLC16A1,FAM184A,DPP4,PROCR,COL5A1,ERBB4,CD22,KRT81,AREG,SERPINF1,ST6GAL1,L…
GO:CC	intrinsic component of membrane	GO:0031224	7.00417e-07	6.15464	3161	121	PCDH7,EPHA7,CCDC80,EPHA3,PCDH9,TENM3,KL,ATP10D,SGCG,NRK,TLR2,PHLDB2,UGT1A7,CDH18,BMPR1B,FLRT3,PARM1,GPC6,CD59,GPNMB,MAOB,ADORA1,AMIGO2,LYPD1,SLC9A4,GASK1B,OXTR,ABCA12,CCDC90B,TNFRSF19,PKD1L2,ARMCX2,COX7C,PLXNA2,KCNJ3,KIAA1324L,SLCO4C1,SCN1B,PRRG1,ADGRF4,MICB,HS3ST3B1,CD36,NECTIN3,GPR87,SORCS1,SPNS2,P2RY6,SDC2,DGAT2,FAS,AP003071.5,TSPAN12,CEACAM5,ANO1,ACSL4,CYBA,HLA-DRB5,ADGRL2,TRPV3,PTGER3,ABCA1,…
GO:CC	cell periphery	GO:0071944	7.00417e-07	6.15464	3020	117	PCDH7,EPHA7,EPHA3,PCDH9,STC1,TENM3,KL,KSR1,ATP10D,SGCG,TLR2,PHLDB2,ANXA1,CDH18,TULP3,BMPR1B,FLRT3,PARM1,GPC6,CD59,GPNMB,PDZK1,ADORA1,AMIGO2,SERPINA5,LYPD1,SYTL4,TNFRSF11B,SLC9A4,OXTR,NIBAN1,ABCA12,CA2,TNFRSF19,PLXNA2,KCNJ3,SLCO4C1,SEPTIN6,SCN1B,PRRG1,CYP24A1,MICB,HS3ST3B1,CD36,NECTIN3,GPR87,SPNS2,P2RY6,SDC2,FAS,SPART,TSPAN12,CEACAM5,ANO1,ACSL4,CYBA,HLA-DRB5,ADGRL2,TRPV3,PTGER3,ABCA1,SERPINE1,ICAM…
GO:CC	plasma membrane	GO:0005886	7.0765e-07	6.15018	2922	114	PCDH7,EPHA7,EPHA3,PCDH9,STC1,TENM3,KL,KSR1,ATP10D,SGCG,TLR2,PHLDB2,ANXA1,CDH18,TULP3,BMPR1B,FLRT3,PARM1,GPC6,CD59,GPNMB,PDZK1,ADORA1,AMIGO2,SERPINA5,LYPD1,SYTL4,TNFRSF11B,SLC9A4,OXTR,NIBAN1,ABCA12,CA2,TNFRSF19,PLXNA2,KCNJ3,SLCO4C1,SEPTIN6,SCN1B,PRRG1,CYP24A1,MICB,HS3ST3B1,CD36,NECTIN3,GPR87,SPNS2,P2RY6,SDC2,FAS,SPART,TSPAN12,CEACAM5,ANO1,ACSL4,CYBA,HLA-DRB5,ADGRL2,TRPV3,PTGER3,ABCA1,SERPINE1,ICAM…
GO:CC	integral component of membrane	GO:0016021	4.23031e-06	5.37363	3093	116	PCDH7,EPHA7,CCDC80,EPHA3,PCDH9,TENM3,KL,ATP10D,SGCG,NRK,TLR2,PHLDB2,UGT1A7,CDH18,BMPR1B,FLRT3,PARM1,GPNMB,MAOB,ADORA1,AMIGO2,SLC9A4,GASK1B,OXTR,ABCA12,CCDC90B,TNFRSF19,PKD1L2,ARMCX2,COX7C,PLXNA2,KCNJ3,KIAA1324L,SLCO4C1,SCN1B,PRRG1,ADGRF4,MICB,HS3ST3B1,CD36,NECTIN3,GPR87,SORCS1,SPNS2,P2RY6,SDC2,DGAT2,FAS,AP003071.5,TSPAN12,CEACAM5,ANO1,ACSL4,CYBA,HLA-DRB5,ADGRL2,TRPV3,PTGER3,ABCA1,GPX8,ICAM1,SLC4A…
GO:CC	cell surface	GO:0009986	3.34686e-05	4.47536	437	29	SCUBE2,TLR2,ANXA1,CDH18,GPC6,CD59,SERPINA5,KCNJ3,MICB,CD36,SDC2,FAS,CEACAM5,ABCA1,ICAM1,CDH11,MME,AZGP1,SLC16A1,INTU,DPP4,PROCR,CD22,AREG,BTNL9,HLA-F,ACE2,PLAUR,CRLF1
GO:CC	extracellular space	GO:0005615	7.42993e-05	4.12902	1905	77	STC1,SCUBE2,WFIKKN2,SERPINA3,KL,PWWP3B,TIMP3,DOCK10,ANXA1,NPEPPS,COL4A5,FLRT3,ARPC3,GPC6,CD59,PDZK1,IGFBPL1,SERPINA5,COL4A6,TNFRSF11B,NIBAN1,CA2,CTSO,SLCO4C1,MICB,CD36,FAS,CEACAM5,ANO1,ACSL4,HLA-DRB5,MATN3,SERPINE1,ICAM1,KRT13,SEMA3B,FRMD7,GPX3,CDH11,MME,CLCF1,AZGP1,SLC16A1,FAM184A,DPP4,PROCR,COL5A1,CD22,KRT81,AREG,SERPINF1,LAMC2,SLC37A2,SERPINA1,KRT17,CPQ,LIF,KLK11,FAT4,DSC1,SERPINB5,BMP5,MUC16,…
GO:CC	apical plasma membrane	GO:0016324	0.000574821	3.24047	191	16	STC1,KL,ANXA1,PDZK1,SLC9A4,OXTR,CD36,P2RY6,CEACAM5,ANO1,CYBA,SLC4A10,SLC16A1,DPP4,TNIK,DDR2
GO:CC	apical part of cell	GO:0045177	0.000598371	3.22303	237	18	STC1,KL,ANXA1,PDZK1,SLC9A4,OXTR,CA2,CD36,P2RY6,CEACAM5,ANO1,CYBA,SLC4A10,SLC16A1,DPP4,FAT4,TNIK,DDR2
GO:CC	external side of plasma membrane	GO:0009897	0.00207346	2.6833	149	13	ANXA1,CD59,SERPINA5,KCNJ3,MICB,CD36,CEACAM5,ABCA1,ICAM1,AZGP1,BTNL9,HLA-F,CRLF1
GO:CC	basement membrane	GO:0005604	0.0044528	2.35137	64	8	CCDC80,TIMP3,COL4A5,COL4A6,COL5A1,SERPINF1,LAMC2,COL4A3
GO:CC	network-forming collagen trimer	GO:0098642	0.00663081	2.17843	6	3	COL4A5,COL4A6,COL4A3
GO:CC	collagen network	GO:0098645	0.00663081	2.17843	6	3	COL4A5,COL4A6,COL4A3
GO:CC	basement membrane collagen trimer	GO:0098651	0.00663081	2.17843	6	3	COL4A5,COL4A6,COL4A3
GO:CC	collagen type IV trimer	GO:0005587	0.00663081	2.17843	6	3	COL4A5,COL4A6,COL4A3
GO:CC	complex of collagen trimers	GO:0098644	0.00663081	2.17843	14	4	COL4A5,COL4A6,COL5A1,COL4A3
GO:CC	platelet alpha granule	GO:0031091	0.00837597	2.07697	56	7	PCDH7,SERPINA3,SERPINA5,SYTL4,CD36,SERPINE1,SERPINA1
GO:CC	CRLF-CLCF1 complex	GO:0097058	0.013034	1.88492	2	2	CLCF1,CRLF1
GO:CC	side of membrane	GO:0098552	0.0172918	1.76216	297	17	ANXA1,CD59,SERPINA5,KCNJ3,MICB,CD36,CEACAM5,HLA-DRB5,ABCA1,ICAM1,AZGP1,CDIP1,CACNB4,BTNL9,GNAO1,HLA-F,CRLF1
GO:CC	plasma membrane region	GO:0098590	0.0417089	1.37977	687	29	EPHA7,STC1,KL,KSR1,ANXA1,FLRT3,PDZK1,ADORA1,SLC9A4,OXTR,CA2,KCNJ3,SLCO4C1,SEPTIN6,CD36,NECTIN3,P2RY6,CEACAM5,ANO1,CYBA,SLC4A10,SLC16A1,DPP4,ERBB4,ACE2,PLAUR,TNIK,KCNC4,DDR2
GO:CC	basolateral plasma membrane	GO:0016323	0.0417089	1.37977	141	10	ANXA1,ADORA1,SLC9A4,CA2,SLCO4C1,P2RY6,CEACAM5,SLC4A10,SLC16A1,ERBB4
GO:CC	platelet alpha granule membrane	GO:0031092	0.0489254	1.31047	12	3	PCDH7,SYTL4,CD36
KEGG	Complement and coagulation cascades	KEGG:04610	0.000885647	3.05274	29	7	CD59,SERPINA5,SERPINE1,PROCR,BDKRB2,SERPINA1,PLAUR
KEGG	Staphylococcus aureus infection	KEGG:05150	0.00102932	2.98745	22	6	KRT23,HLA-DRB5,ICAM1,KRT13,KRT17,KRT20
KEGG	Protein digestion and absorption	KEGG:04974	0.00281535	2.55047	40	7	COL4A5,COL4A6,MME,DPP4,COL5A1,ACE2,COL4A3
KEGG	Malaria	KEGG:05144	0.0276206	1.55877	18	4	TLR2,CD36,SDC2,ICAM1
KEGG	Neuroactive ligand-receptor interaction	KEGG:04080	0.0276206	1.55877	81	8	ADORA1,OXTR,P2RY6,PTGER3,LPAR6,BDKRB2,ADM,GRPR
KEGG	Hematopoietic cell lineage	KEGG:04640	0.0276206	1.55877	31	5	CD59,CD36,HLA-DRB5,MME,CD22
KEGG	Autoimmune thyroid disease	KEGG:05320	0.0344332	1.46302	10	3	FAS,HLA-DRB5,HLA-F
KEGG	Graft-versus-host disease	KEGG:05332	0.0344332	1.46302	10	3	FAS,HLA-DRB5,HLA-F
KEGG	Allograft rejection	KEGG:05330	0.0344332	1.46302	10	3	FAS,HLA-DRB5,HLA-F
KEGG	Cytokine-cytokine receptor interaction	KEGG:04060	0.0418279	1.37853	95	8	BMPR1B,TNFRSF11B,TNFRSF19,FAS,CLCF1,LIF,BMP5,IL16
KEGG	Amoebiasis	KEGG:05146	0.0494348	1.30597	58	6	TLR2,COL4A5,COL4A6,LAMC2,RAB7B,COL4A3
