# Supplementary material for: Lactate receptor GPR81 drives breast cancer growth and invasiveness through regulation of ECM properties and Notch ligand DLL4
Source: BMC Cancer. 2023 Nov 22;23:1136. doi: 10.1186/s12885-023-11631-6 (PMC10666402; doi:10.1186/s12885-023-11631-6)
Supplement: Supplementary file 1 — Additional file 1. [file 12885_2023_11631_MOESM1_ESM.zip › Suppl. Table 6.xlsx]

## Sheet: down.lactate.GO
Suppl. Table 6. Gene Ontology Terms for genes significantly downregulated with Log2FC of -0.5 or less, upon GPR81 KD in MCF7 cells, cultured for 72 h in lactate medium.
source	term_name	term_id	adjusted_p_value	negative_log10_of_adjusted_p_value	term_size	intersection_size	intersections
GO:MF	extracellular matrix structural constituent	GO:0005201	0.000192969	3.71451	76	13	HMCN1,LAMB1,MUC3A,FBN1,MFAP2,SPARC,FRAS1,PRG4,LTBP2,COL2A1,AEBP1,COL4A2,COL9A3
GO:MF	neurotransmitter:sodium symporter activity	GO:0005328	0.0157863	1.80172	8	4	SLC6A14,SLC6A17,SLC1A1,SLC1A3
GO:MF	G protein-coupled receptor activity	GO:0004930	0.0157863	1.80172	141	14	HCAR1,PPARG,GPRC5C,HCAR2,F2RL1,HCAR3,CHRM1,ADGRG2,F2R,GRM4,GPER1,CCR1,GPR158,PTGER4
GO:MF	transmembrane signaling receptor activity	GO:0004888	0.0174017	1.75941	333	23	HCAR1,PPARG,LIFR,GFRA3,GPRC5C,HCAR2,EPHB6,F2RL1,HCAR3,CHRM1,ROR2,ADGRG2,F2R,SLC22A17,GRM4,FLT3,MERTK,GPER1,CCR1,GPR158,MPL,GRID1,PTGER4
GO:MF	calcium ion binding	GO:0005509	0.0174017	1.75941	395	26	PADI2,HMCN1,CLSTN2,NECAB1,LRP1B,CDH3,PCDHA10,DLL4,SGCE,FBN1,AHRR,PVALB,EFHD1,PLCH1,SPARC,PCDHB8,LTBP2,RYR1,ANXA3,PCLO,PCDHB11,PCDHB13,PCDHB10,GJB2,NOX5,PCDHGB7
GO:MF	signaling receptor activity	GO:0038023	0.0190887	1.71922	454	28	HMCN1,HCAR1,PPARG,RORC,LIFR,GFRA3,GPRC5C,TSPO,HCAR2,EPHB6,F2RL1,HCAR3,CHRM1,IGSF1,COLEC12,ROR2,ADGRG2,F2R,SLC22A17,GRM4,FLT3,MERTK,GPER1,CCR1,GPR158,MPL,GRID1,PTGER4
GO:MF	molecular transducer activity	GO:0060089	0.022675	1.64445	463	28	HMCN1,HCAR1,PPARG,RORC,LIFR,GFRA3,GPRC5C,TSPO,HCAR2,EPHB6,F2RL1,HCAR3,CHRM1,IGSF1,COLEC12,ROR2,ADGRG2,F2R,SLC22A17,GRM4,FLT3,MERTK,GPER1,CCR1,GPR158,MPL,GRID1,PTGER4
GO:MF	solute:cation symporter activity	GO:0015294	0.0244182	1.61229	44	7	SLC12A6,SLC6A14,SLC2A12,SLC6A17,SLC1A1,SLC23A1,SLC1A3
GO:MF	signaling receptor binding	GO:0005102	0.0276313	1.5586	886	44	PADI2,GUSB,LAMB1,OASL,TGFB2,PPARG,BMP4,DLL4,FBN1,TRGV9,PSCA,LIFR,DKK1,CXADR,GFRA3,IRS2,KCNJ8,CXCL12,CTF1,F2RL1,MDK,LINGO1,SOCS2,TMBIM1,IGSF1,ROR2,WLS,F2R,WNT8B,EFNA2,COL2A1,FLT3,PALM,TNFSF15,RASL11B,WNT3A,SECTM1,MAGI2,FAM3B,WNT3,PIK3AP1,CCN5,SHC4,REEP2
GO:MF	solute:sodium symporter activity	GO:0015370	0.0276313	1.5586	22	5	SLC6A14,SLC6A17,SLC1A1,SLC23A1,SLC1A3
GO:MF	co-receptor binding	GO:0039706	0.0326142	1.48659	6	3	BMP4,DKK1,WNT3A
GO:MF	receptor regulator activity	GO:0030545	0.0403562	1.39409	176	14	TGFB2,BMP4,FBN1,DKK1,CXCL12,CTF1,MDK,IGSF1,WNT8B,TNFSF15,WNT3A,SECTM1,FAM3B,WNT3
GO:MF	benzaldehyde dehydrogenase [NAD(P)+] activity	GO:0019115	0.040703	1.39037	2	2	ALDH3B1,ALDH3A1
GO:MF	thrombin-activated receptor activity	GO:0015057	0.040703	1.39037	2	2	F2RL1,F2R
GO:MF	symporter activity	GO:0015293	0.040703	1.39037	70	8	SLC12A6,SLC6A14,SLC2A12,SLC6A17,SLC1A1,SLC23A1,SLC1A3,SLC16A4
GO:MF	benzaldehyde dehydrogenase (NAD+) activity	GO:0018479	0.040703	1.39037	2	2	ALDH3B1,ALDH3A1
GO:MF	receptor ligand activity	GO:0048018	0.040703	1.39037	159	13	TGFB2,BMP4,FBN1,DKK1,CXCL12,CTF1,MDK,WNT8B,TNFSF15,WNT3A,SECTM1,FAM3B,WNT3
GO:MF	signaling receptor activator activity	GO:0030546	0.040703	1.39037	163	13	TGFB2,BMP4,FBN1,DKK1,CXCL12,CTF1,MDK,WNT8B,TNFSF15,WNT3A,SECTM1,FAM3B,WNT3
GO:BP	multicellular organism development	GO:0007275	0.000131345	3.88159	3518	150	PADI2,ZMYND8,CLDN1,CLSTN2,PEG10,ANKH,PMP22,LAMB1,ALDH1A3,NECAB1,STAT6,FRY,MECOM,AUTS2,TGFB2,PPARG,RORC,CLEC3A,SLC12A6,CDH3,DMRTA1,EHF,NTN4,PCDHA10,ITM2C,CECR2,BMP4,MAP6,DLL4,SGCE,LDOC1,DNAH5,BCAS1,FBN1,MFAP2,TM4SF1,SELENOP,PPP1R9A,ATP2B4,PVALB,EFHD1,RFX3,CRISPLD2,SPARC,PYGO1,FRAS1,INPP5J,DKK1,MYPN,RIMS2,CSTA,MDGA1,DLX1,AFF2,INSIG2,CXADR,CYP26A1,GFRA3,NFIA,ARHGDIB,TSPO,IRS2,RYR1,ANXA3,KCNJ8,CXCL12…
GO:BP	anatomical structure development	GO:0048856	0.000131345	3.88159	3862	161	PADI2,LRATD1,UPK1A,IGF2BP2,ZMYND8,CLDN1,CLSTN2,PEG10,ANKH,PMP22,LAMB1,ALDH1A3,NECAB1,PGM5,STAT6,FRY,MECOM,AUTS2,TGFB2,PPARG,RORC,CLEC3A,SLC12A6,CNN3,CDH3,DMRTA1,EHF,NTN4,PCDHA10,ITM2C,CECR2,BMP4,MAP6,DLL4,SGCE,LDOC1,DNAH5,BCAS1,FBN1,MFAP2,TM4SF1,SELENOP,PPP1R9A,ATP2B4,PVALB,EFHD1,RFX3,CRISPLD2,SPARC,PYGO1,FRAS1,INPP5J,DKK1,MYPN,RIMS2,CSTA,MDGA1,DLX1,AFF2,INSIG2,CXADR,CYP26A1,GFRA3,NFIA,ARHGDIB,TS…
GO:BP	system development	GO:0048731	0.000131345	3.88159	3146	137	PADI2,ZMYND8,CLDN1,CLSTN2,PEG10,ANKH,PMP22,LAMB1,ALDH1A3,STAT6,FRY,MECOM,AUTS2,TGFB2,PPARG,RORC,CLEC3A,SLC12A6,CDH3,DMRTA1,NTN4,PCDHA10,ITM2C,CECR2,BMP4,MAP6,DLL4,SGCE,LDOC1,DNAH5,BCAS1,FBN1,MFAP2,SELENOP,PPP1R9A,ATP2B4,PVALB,EFHD1,RFX3,CRISPLD2,SPARC,PYGO1,FRAS1,INPP5J,DKK1,MYPN,RIMS2,CSTA,MDGA1,DLX1,AFF2,INSIG2,CXADR,CYP26A1,GFRA3,NFIA,TSPO,IRS2,RYR1,ANXA3,KCNJ8,CXCL12,CTF1,AKAP6,PCLO,PCDHB11,B…
GO:BP	multicellular organismal process	GO:0032501	0.000131345	3.88159	4517	183	SPANXA2,PADI2,HMCN1,SYNPO,IGF2BP2,ZMYND8,CLDN1,CLSTN2,STING1,PEG10,ANKH,PMP22,LAMB1,ALDH1A3,NECAB1,STAT6,FRY,DOCK8,MECOM,AUTS2,TGFB2,PPARG,RORC,CLEC3A,SLC12A6,CDH3,DMRTA1,EHF,NTN4,PCDHA10,ITM2C,CECR2,BMP4,MAP6,DLL4,SGCE,LDOC1,DNAH5,BCAS1,FBN1,MFAP2,TM4SF1,SELENOP,PPP1R9A,ATP2B4,PVALB,EFHD1,RFX3,CRISPLD2,SPARC,PYGO1,FRAS1,SCNN1A,INPP5J,DKK1,FXYD6,MYPN,RIMS2,CSTA,MDGA1,DLX1,AFF2,INSIG2,CXADR,CYP26A…
GO:BP	nervous system development	GO:0007399	0.0010015	2.99935	1654	81	PADI2,ZMYND8,CLDN1,CLSTN2,PMP22,LAMB1,ALDH1A3,FRY,AUTS2,TGFB2,PPARG,NTN4,PCDHA10,ITM2C,CECR2,BMP4,MAP6,DLL4,DNAH5,BCAS1,SELENOP,PPP1R9A,ATP2B4,EFHD1,INPP5J,DKK1,MYPN,RIMS2,MDGA1,DLX1,AFF2,GFRA3,NFIA,TSPO,IRS2,ANXA3,CXCL12,CTF1,PCLO,PCDHB11,KIF1A,MDK,NANOS1,CHRM1,ACHE,LINGO1,SOCS2,HEY2,PCDHB13,SLC6A17,ROR2,WLS,DCLK2,XK,SLC23A1,WNT8B,EFNA2,SLC1A3,BOC,COL2A1,RCAN1,ZNF423,TTLL7,ID1,LRRN1,PRDM16,SOX3,…
GO:BP	developmental process	GO:0032502	0.0010015	2.99935	4204	167	SPANXA2,PADI2,LRATD1,UPK1A,IGF2BP2,ZMYND8,CLDN1,CLSTN2,PEG10,ANKH,PMP22,LAMB1,ALDH1A3,NECAB1,PGM5,STAT6,FRY,MECOM,AUTS2,TGFB2,PPARG,RORC,CLEC3A,SLC12A6,CNN3,CDH3,DMRTA1,EHF,NTN4,PCDHA10,ITM2C,CECR2,BMP4,MAP6,DLL4,SGCE,LDOC1,DNAH5,BCAS1,FBN1,MFAP2,TM4SF1,SELENOP,PPP1R9A,ATP2B4,PVALB,EFHD1,RFX3,CRISPLD2,SPARC,PYGO1,FRAS1,INPP5J,DKK1,MYPN,RIMS2,CSTA,MDGA1,DLX1,AFF2,INSIG2,CXADR,CYP26A1,GFRA3,NFIA,AR…
GO:BP	signaling	GO:0023052	0.00190976	2.71902	4037	160	PADI2,HCAR1,SYNPO,ARHGEF6,ZMYND8,CLSTN2,PEG10,PMP22,OASL,STAT6,DOCK8,MECOM,AUTS2,TGFB2,BMF,PPARG,RORC,SLC12A6,CDH3,NTN4,MUC3A,ITM2C,BMP4,DLL4,LDOC1,TCF7L1,IFIT2,FBN1,PPP1R9A,ATP2B4,PLCH1,RFX3,PYGO1,PSCA,LIFR,DKK1,FXYD6,RIMS2,DLX1,INSIG2,CXADR,CYP26A1,GFRA3,GPRC5C,ARHGDIB,CORO2A,LTBP2,GRK3,HCAR2,INAVA,IRS2,RYR1,ADCY7,IFITM1,CXCL12,EYA2,CTF1,IQGAP2,HUNK,TSPAN5,IFIT3,AKAP6,PCLO,PCDHB11,GUCY1A2,EFS,E…
GO:BP	cell communication	GO:0007154	0.00224233	2.6493	4056	160	PADI2,HCAR1,SYNPO,ARHGEF6,ZMYND8,CLSTN2,PEG10,PMP22,OASL,STAT6,DOCK8,MECOM,AUTS2,TGFB2,BMF,PPARG,RORC,SLC12A6,CDH3,NTN4,MUC3A,ITM2C,BMP4,DLL4,LDOC1,TCF7L1,IFIT2,FBN1,PPP1R9A,ATP2B4,PLCH1,RFX3,PYGO1,FRAS1,PSCA,LIFR,DKK1,RIMS2,DLX1,INSIG2,CXADR,CYP26A1,GFRA3,GPRC5C,ARHGDIB,CORO2A,LTBP2,GRK3,HCAR2,INAVA,IRS2,ADCY7,IFITM1,CXCL12,EYA2,CTF1,IQGAP2,HUNK,TSPAN5,IFIT3,AKAP6,PCLO,PCDHB11,GUCY1A2,EFS,EPHB6,…
GO:BP	system process	GO:0003008	0.00226051	2.64579	935	52	HMCN1,SYNPO,ZMYND8,ALDH1A3,TGFB2,PPARG,CDH3,BMP4,DLL4,PPP1R9A,ATP2B4,SCNN1A,DKK1,FXYD6,RIMS2,AFF2,CXADR,HCAR2,INAVA,RYR1,KCNJ8,ADCY7,SSPN,CXCL12,AKAP6,SORBS3,PDE5A,F2RL1,MDK,CHRM1,GATM,HEY2,MYLK3,RPS6KA2,SLC1A1,F2R,SNTA1,SLC1A3,INSYN1,COL2A1,RCAN1,MCAM,CORO2B,TSHZ3,GPER1,EGR2,HOXA5,GJB2,NCMAP,ZFHX2,REEP2,ABCC6
GO:BP	cell adhesion	GO:0007155	0.00270514	2.56781	844	48	LIMCH1,HMCN1,CLDN1,CLSTN2,PDZD2,LAMB1,PGM5,DOCK8,MPDZ,TGFB2,CNN3,CDH3,NTN4,PCDHA10,BMP4,SGCE,FBN1,MYPN,CSTA,MDGA1,CXADR,PCDHB8,ARHGDIB,NT5E,SSPN,CXCL12,PCDHB11,EFS,EPHB6,SORBS3,PDE5A,MDK,ACHE,SIRPA,PCDHB13,BOC,PDE3B,ARHGDIG,ID1,MCAM,CORO2B,MERTK,WNT3A,CCR1,PCDHB10,MPL,CCN5,PCDHGB7
GO:BP	biological adhesion	GO:0022610	0.00288185	2.54033	849	48	LIMCH1,HMCN1,CLDN1,CLSTN2,PDZD2,LAMB1,PGM5,DOCK8,MPDZ,TGFB2,CNN3,CDH3,NTN4,PCDHA10,BMP4,SGCE,FBN1,MYPN,CSTA,MDGA1,CXADR,PCDHB8,ARHGDIB,NT5E,SSPN,CXCL12,PCDHB11,EFS,EPHB6,SORBS3,PDE5A,MDK,ACHE,SIRPA,PCDHB13,BOC,PDE3B,ARHGDIG,ID1,MCAM,CORO2B,MERTK,WNT3A,CCR1,PCDHB10,MPL,CCN5,PCDHGB7
GO:BP	ossification	GO:0001503	0.00496235	2.30431	270	22	ANKH,TGFB2,CLEC3A,BMP4,SPARC,DKK1,RYR1,IFITM1,MDK,ACHE,TMEM64,ROR2,COL2A1,ID1,AXIN2,RASSF2,WNT3A,CCR1,EGR2,WNT3,RFLNB,PTGER4
GO:BP	animal organ development	GO:0048513	0.00496235	2.30431	2277	99	PADI2,CLDN1,PEG10,ANKH,LAMB1,ALDH1A3,STAT6,MECOM,TGFB2,PPARG,RORC,CDH3,DMRTA1,NTN4,CECR2,BMP4,DLL4,SGCE,LDOC1,DNAH5,FBN1,MFAP2,SELENOP,ATP2B4,PVALB,RFX3,CRISPLD2,SPARC,PYGO1,FRAS1,DKK1,CSTA,MDGA1,DLX1,AFF2,INSIG2,CXADR,CYP26A1,NFIA,TSPO,IRS2,RYR1,ANXA3,KCNJ8,CXCL12,CTF1,AKAP6,BIK,KIF1A,RBPMS2,F2RL1,MDK,NANOS1,ACHE,SOCS2,HEY2,NUPR1,TMEM64,SLC6A17,MYLK3,ROR2,RPS6KA2,WLS,DCLK2,XK,SLC23A1,EFNA2,GCNT4…
GO:BP	negative regulation of vasculature development	GO:1901343	0.00551098	2.25877	79	11	TGFB2,PPARG,BMP4,DLL4,ATP2B4,SPARC,HEY2,PDE3B,HOXA5,COL4A2,MINAR1
GO:BP	regulation of neural retina development	GO:0061074	0.00677361	2.16918	3	3	DLL4,DLX1,DLX2
GO:BP	regulation of retina development in camera-type eye	GO:1902866	0.00677361	2.16918	3	3	DLL4,DLX1,DLX2
GO:BP	regulation of ossification	GO:0030278	0.00677361	2.16918	130	14	ANKH,TGFB2,BMP4,DKK1,IFITM1,MDK,TMEM64,ID1,AXIN2,RASSF2,CCR1,EGR2,RFLNB,PTGER4
GO:BP	regulation of cardiocyte differentiation	GO:1905207	0.00773294	2.11166	32	7	TGFB2,BMP4,DKK1,AKAP6,HEY2,WNT3A,GPER1
GO:BP	negative regulation of developmental process	GO:0051093	0.00829399	2.08124	629	37	PMP22,TGFB2,PPARG,CDH3,ITM2C,BMP4,DLL4,FBN1,ATP2B4,SPARC,INPP5J,DKK1,DLX1,CXADR,ARHGDIB,TSPO,RBPMS2,MDK,LINGO1,SOCS2,HEY2,TMEM64,PDE3B,RCAN1,ID1,AXIN2,SOX3,DLX2,WNT3A,GPER1,CCR1,HOXA5,WNT3,C1QL4,COL4A2,MINAR1,RFLNB
GO:BP	synapse assembly	GO:0007416	0.00829399	2.08124	101	12	CLSTN2,PPP1R9A,DKK1,MDGA1,PCLO,PCDHB11,ACHE,PCDHB13,LRRN1,WNT3A,PCDHB10,MAGI2
GO:BP	chemical synaptic transmission	GO:0007268	0.00900331	2.0456	380	26	SYNPO,ZMYND8,CLSTN2,PMP22,SLC12A6,PPP1R9A,DKK1,RIMS2,PCLO,PCDHB11,CHRM1,ACHE,PCDHB13,ROR2,SLC1A1,F2R,SLC1A3,INSYN1,GRM4,TSHZ3,SNCAIP,WNT3A,GPER1,PCDHB10,EGR2,GRID1
GO:BP	heart field specification	GO:0003128	0.00900331	2.0456	8	4	BMP4,DKK1,AXIN2,WNT3A
GO:BP	cell development	GO:0048468	0.00900331	2.0456	1455	68	ZMYND8,CLDN1,PMP22,LAMB1,PGM5,FRY,AUTS2,TGFB2,PPARG,NTN4,ITM2C,CECR2,BMP4,MAP6,DLL4,FBN1,PPP1R9A,EFHD1,RFX3,PYGO1,INPP5J,DKK1,MYPN,RIMS2,DLX1,CXADR,GFRA3,TSPO,IRS2,RYR1,CXCL12,CTF1,AKAP6,KIF1A,PDE5A,F2RL1,MDK,NANOS1,CHRM1,ACHE,LINGO1,SOCS2,HEY2,MYLK3,ROR2,RPS6KA2,DCLK2,XK,EFNA2,SLC1A3,BOC,RCAN1,FHOD3,ID1,AXIN2,SOX3,MERTK,DLX2,WNT3A,GPER1,EGR2,HOXA5,MAGI2,MPL,WNT3,NCMAP,MINAR1,RFLNB
GO:BP	cell fate commitment	GO:0045165	0.00900331	2.0456	138	14	STAT6,PPARG,RORC,BMP4,DLL4,DKK1,DLX1,EYA2,HEY2,ROR2,WNT8B,DLX2,WNT3A,WNT3
GO:BP	anterograde trans-synaptic signaling	GO:0098916	0.00900331	2.0456	380	26	SYNPO,ZMYND8,CLSTN2,PMP22,SLC12A6,PPP1R9A,DKK1,RIMS2,PCLO,PCDHB11,CHRM1,ACHE,PCDHB13,ROR2,SLC1A1,F2R,SLC1A3,INSYN1,GRM4,TSHZ3,SNCAIP,WNT3A,GPER1,PCDHB10,EGR2,GRID1
GO:BP	cell-cell adhesion via plasma-membrane adhesion molecules	GO:0098742	0.0101286	1.99445	140	14	HMCN1,CLDN1,CLSTN2,TGFB2,CDH3,PCDHA10,MYPN,MDGA1,CXADR,PCDHB8,PCDHB11,PCDHB13,PCDHB10,PCDHGB7
GO:BP	regulation of cell development	GO:0060284	0.0102433	1.98956	670	38	ZMYND8,PMP22,PPARG,ITM2C,BMP4,MAP6,DLL4,FBN1,PPP1R9A,RFX3,INPP5J,DKK1,RIMS2,DLX1,TSPO,CXCL12,AKAP6,KIF1A,PDE5A,MDK,CHRM1,LINGO1,SOCS2,HEY2,MYLK3,ROR2,XK,ID1,AXIN2,SOX3,DLX2,WNT3A,GPER1,MAGI2,MPL,WNT3,MINAR1,RFLNB
GO:BP	trans-synaptic signaling	GO:0099537	0.0102433	1.98956	386	26	SYNPO,ZMYND8,CLSTN2,PMP22,SLC12A6,PPP1R9A,DKK1,RIMS2,PCLO,PCDHB11,CHRM1,ACHE,PCDHB13,ROR2,SLC1A1,F2R,SLC1A3,INSYN1,GRM4,TSHZ3,SNCAIP,WNT3A,GPER1,PCDHB10,EGR2,GRID1
GO:BP	negative regulation of multicellular organismal process	GO:0051241	0.0113767	1.94398	750	41	PMP22,TGFB2,PPARG,CDH3,ITM2C,BMP4,DLL4,FBN1,ATP2B4,SPARC,INPP5J,DKK1,DLX1,CXADR,ARHGDIB,TSPO,ADCY7,PDE5A,F2RL1,MDK,LINGO1,SOCS2,HEY2,SIRPA,TMEM64,F2R,PDE3B,ZNF423,ID1,AXIN2,SOX3,MERTK,DLX2,WNT3A,CCR1,HOXA5,WNT3,COL4A2,MINAR1,RFLNB,PTGER4
GO:BP	positive regulation of phosphatidylinositol 3-kinase signaling	GO:0014068	0.0116814	1.9325	49	8	TGFB2,IRS2,F2RL1,ROR2,F2R,FLT3,GPER1,PIK3AP1
GO:BP	striated muscle cell development	GO:0055002	0.0116814	1.9325	93	11	PGM5,BMP4,MYPN,CXADR,RYR1,AKAP6,HEY2,MYLK3,XK,RCAN1,FHOD3
GO:BP	regulation of multicellular organismal process	GO:0051239	0.0129832	1.88662	2059	88	IGF2BP2,ZMYND8,CLSTN2,STING1,ANKH,PMP22,STAT6,TGFB2,PPARG,CDH3,NTN4,ITM2C,BMP4,MAP6,DLL4,FBN1,MFAP2,PPP1R9A,ATP2B4,RFX3,SPARC,INPP5J,DKK1,FXYD6,RIMS2,MDGA1,DLX1,CXADR,ARHGDIB,TSPO,HCAR2,INAVA,RYR1,ANXA3,ADCY7,IFITM1,CXCL12,AKAP6,KIF1A,PDE5A,F2RL1,MDK,CHRM1,ACHE,LINGO1,GATM,SOCS2,HEY2,NUPR1,TMBIM1,SIRPA,TMEM64,ROR2,SLC1A1,F2R,XK,SNTA1,TRIL,PDE3B,ZNF423,DDX60,ID1,LRRN1,CORO2B,PRDM16,AXIN2,SOX3,MERT…
GO:BP	synaptic signaling	GO:0099536	0.0138937	1.85718	398	26	SYNPO,ZMYND8,CLSTN2,PMP22,SLC12A6,PPP1R9A,DKK1,RIMS2,PCLO,PCDHB11,CHRM1,ACHE,PCDHB13,ROR2,SLC1A1,F2R,SLC1A3,INSYN1,GRM4,TSHZ3,SNCAIP,WNT3A,GPER1,PCDHB10,EGR2,GRID1
GO:BP	striated muscle tissue development	GO:0014706	0.0138937	1.85718	225	18	PGM5,TGFB2,BMP4,DLL4,DKK1,CXADR,RYR1,EYA2,AKAP6,HEY2,NUPR1,MYLK3,XK,RCAN1,FHOD3,WNT3A,EGR2,MAFF
GO:BP	cell-cell signaling	GO:0007267	0.0138937	1.85718	1025	51	SYNPO,ZMYND8,CLSTN2,PMP22,SLC12A6,CDH3,BMP4,TCF7L1,PPP1R9A,RFX3,PYGO1,DKK1,RIMS2,CXADR,HCAR2,IRS2,CTF1,PCLO,PCDHB11,MDK,CHRM1,ACHE,PCDHB13,TMEM64,ROR2,WLS,SLC1A1,F2R,WNT8B,EFNA2,SLC1A3,INSYN1,TLE6,AXIN2,GRM4,MERTK,TSHZ3,SNCAIP,WNT3A,GPER1,CCR1,PCDHB10,EGR2,HOXA5,TCF7,MAGI2,FAM3B,GJB2,WNT3,CCN5,GRID1
GO:BP	positive regulation of cardiocyte differentiation	GO:1905209	0.0165243	1.78188	18	5	TGFB2,BMP4,AKAP6,WNT3A,GPER1
GO:BP	muscle cell development	GO:0055001	0.0184903	1.73306	101	11	PGM5,BMP4,MYPN,CXADR,RYR1,AKAP6,HEY2,MYLK3,XK,RCAN1,FHOD3
GO:BP	inner ear development	GO:0048839	0.0184903	1.73306	117	12	ALDH1A3,TGFB2,CECR2,BMP4,PVALB,SPARC,INSIG2,HEY2,ROR2,COL2A1,WNT3A,GJB2
GO:BP	cAMP-mediated signaling	GO:0019933	0.0184903	1.73306	69	9	ATP2B4,RIMS2,ADCY7,AKAP6,PCLO,ADGRG2,PDE3B,GPER1,PTGER4
GO:BP	negative regulation of angiogenesis	GO:0016525	0.0184903	1.73306	69	9	TGFB2,PPARG,DLL4,ATP2B4,SPARC,PDE3B,HOXA5,COL4A2,MINAR1
GO:BP	anatomical structure morphogenesis	GO:0009653	0.0184903	1.73306	1827	79	LRATD1,IGF2BP2,PMP22,LAMB1,ALDH1A3,PGM5,STAT6,FRY,AUTS2,TGFB2,PPARG,SLC12A6,CDH3,NTN4,CECR2,BMP4,MAP6,DLL4,FBN1,MFAP2,TM4SF1,PPP1R9A,ATP2B4,CRISPLD2,SPARC,FRAS1,DKK1,MYPN,RIMS2,DLX1,INSIG2,GFRA3,IRS2,RYR1,ANXA3,CXCL12,EYA2,KIF1A,RBPMS2,MDK,LINGO1,HEY2,TMBIM1,MYLK3,ROR2,WLS,F2R,XK,WNT8B,EFNA2,SLC1A3,GCNT4,BOC,COL2A1,PDE3B,FHOD3,ID1,MCAM,AXIN2,SOX3,PALM,MERTK,DLX2,FAM171A1,HOXB9,WNT3A,EGR2,HOXA5,TC…
GO:BP	sensory organ development	GO:0007423	0.0184903	1.73306	342	23	ALDH1A3,TGFB2,CECR2,BMP4,DLL4,FBN1,MFAP2,ATP2B4,PVALB,SPARC,DLX1,INSIG2,ACHE,HEY2,ROR2,COL2A1,PRDM16,SOX3,MERTK,CPAMD8,DLX2,WNT3A,GJB2
GO:BP	blood circulation	GO:0008015	0.0193698	1.71287	278	20	TGFB2,PPARG,DLL4,ATP2B4,FXYD6,CXADR,RYR1,KCNJ8,CXCL12,PDE5A,F2RL1,HEY2,MYLK3,RPS6KA2,SLC1A1,F2R,SNTA1,RCAN1,CORO2B,GPER1
GO:BP	negative regulation of blood vessel morphogenesis	GO:2000181	0.0193698	1.71287	70	9	TGFB2,PPARG,DLL4,ATP2B4,SPARC,PDE3B,HOXA5,COL4A2,MINAR1
GO:BP	muscle tissue development	GO:0060537	0.0201904	1.69485	237	18	PGM5,TGFB2,BMP4,DLL4,DKK1,CXADR,RYR1,EYA2,AKAP6,HEY2,NUPR1,MYLK3,XK,RCAN1,FHOD3,WNT3A,EGR2,MAFF
GO:BP	regulation of transcription involved in cell fate commitment	GO:0060850	0.0201904	1.69485	11	4	PPARG,RORC,DLX1,DLX2
GO:BP	muscle organ development	GO:0007517	0.0204117	1.69012	238	18	TGFB2,BMP4,DLL4,SGCE,DKK1,CXADR,RYR1,CTF1,AKAP6,HEY2,NUPR1,XK,RCAN1,TAGLN,WNT3A,EGR2,MAPK12,MAFF
GO:BP	cardiocyte differentiation	GO:0035051	0.0216165	1.66521	88	10	TGFB2,BMP4,DKK1,CXADR,AKAP6,HEY2,MYLK3,FHOD3,WNT3A,GPER1
GO:BP	limbic system development	GO:0021761	0.0216165	1.66521	72	9	ALDH1A3,ATP2B4,DLX1,ANXA3,MDK,DCLK2,SOX3,DLX2,WNT3A
GO:BP	heart induction	GO:0003129	0.0216165	1.66521	5	3	BMP4,DKK1,WNT3A
GO:BP	regulation of muscle cell differentiation	GO:0051147	0.0216165	1.66521	105	11	BMP4,DKK1,AKAP6,RBPMS2,HEY2,MYLK3,BOC,RCAN1,WNT3A,GPER1,MAPK12
GO:BP	circulatory system process	GO:0003013	0.0226759	1.64444	285	20	TGFB2,PPARG,DLL4,ATP2B4,FXYD6,CXADR,RYR1,KCNJ8,CXCL12,PDE5A,F2RL1,HEY2,MYLK3,RPS6KA2,SLC1A1,F2R,SNTA1,RCAN1,CORO2B,GPER1
GO:BP	neuron differentiation	GO:0030182	0.022898	1.6402	956	47	ZMYND8,PMP22,LAMB1,FRY,AUTS2,TGFB2,NTN4,ITM2C,CECR2,BMP4,MAP6,DLL4,PPP1R9A,EFHD1,INPP5J,DKK1,MYPN,RIMS2,MDGA1,DLX1,GFRA3,TSPO,IRS2,CXCL12,CTF1,KIF1A,MDK,NANOS1,LINGO1,SOCS2,HEY2,ROR2,DCLK2,XK,WNT8B,EFNA2,SLC1A3,BOC,ID1,SOX3,DLX2,WNT3A,EGR2,MAGI2,WNT3,MINAR1,HOXC8
GO:BP	mesodermal cell fate commitment	GO:0001710	0.025211	1.59841	12	4	BMP4,DKK1,EYA2,WNT3A
GO:BP	anatomical structure formation involved in morphogenesis	GO:0048646	0.0289828	1.53786	731	38	PMP22,LAMB1,ALDH1A3,PGM5,TGFB2,PPARG,SLC12A6,CECR2,BMP4,DLL4,TM4SF1,ATP2B4,SPARC,DKK1,MYPN,ANXA3,EYA2,MDK,HEY2,MYLK3,ROR2,WLS,COL2A1,PDE3B,FHOD3,ID1,MCAM,AXIN2,WNT3A,EGR2,HOXA5,CSPG4,MPL,WNT3,NCMAP,NOX5,COL4A2,MINAR1
GO:BP	cell surface receptor signaling pathway involved in heart development	GO:0061311	0.0289828	1.53786	22	5	BMP4,DLL4,DKK1,HEY2,WNT3A
GO:BP	signal transduction	GO:0007165	0.0289828	1.53786	3752	140	PADI2,HCAR1,ARHGEF6,ZMYND8,PEG10,OASL,STAT6,DOCK8,MECOM,AUTS2,TGFB2,BMF,PPARG,RORC,CDH3,MUC3A,ITM2C,BMP4,DLL4,LDOC1,TCF7L1,IFIT2,FBN1,PPP1R9A,ATP2B4,PLCH1,PYGO1,PSCA,LIFR,DKK1,RIMS2,DLX1,INSIG2,CYP26A1,GFRA3,GPRC5C,ARHGDIB,CORO2A,LTBP2,GRK3,HCAR2,INAVA,IRS2,ADCY7,IFITM1,CXCL12,EYA2,CTF1,IQGAP2,HUNK,TSPAN5,IFIT3,AKAP6,PCLO,GUCY1A2,EFS,EPHB6,SORBS3,BIK,LURAP1L,RBPMS2,PDE5A,F2RL1,HCAR3,MDK,RASL11A,C…
GO:BP	homophilic cell adhesion via plasma membrane adhesion molecules	GO:0007156	0.0289828	1.53786	93	10	HMCN1,CLSTN2,CDH3,PCDHA10,MYPN,PCDHB8,PCDHB11,PCDHB13,PCDHB10,PCDHGB7
GO:BP	neurogenesis	GO:0022008	0.0303364	1.51804	1137	53	ZMYND8,PMP22,LAMB1,FRY,AUTS2,TGFB2,PPARG,NTN4,ITM2C,CECR2,BMP4,MAP6,DLL4,PPP1R9A,EFHD1,INPP5J,DKK1,MYPN,RIMS2,MDGA1,DLX1,GFRA3,TSPO,IRS2,CXCL12,CTF1,KIF1A,MDK,NANOS1,CHRM1,LINGO1,SOCS2,HEY2,ROR2,DCLK2,XK,WNT8B,EFNA2,SLC1A3,BOC,ID1,PRDM16,SOX3,DLX2,WNT3A,GPER1,EGR2,MAGI2,CSPG4,WNT3,NCMAP,MINAR1,HOXC8
GO:BP	synapse organization	GO:0050808	0.030938	1.50951	273	19	SYNPO,ZMYND8,CLSTN2,PPP1R9A,SPARC,DKK1,MDGA1,NFIA,PCLO,PCDHB11,KIF1A,ACHE,PCDHB13,F2R,LRRN1,PALM,WNT3A,PCDHB10,MAGI2
GO:BP	muscle cell differentiation	GO:0042692	0.032816	1.48391	232	17	PGM5,BMP4,DKK1,MYPN,CXADR,RYR1,AKAP6,RBPMS2,HEY2,MYLK3,XK,BOC,RCAN1,FHOD3,WNT3A,GPER1,MAPK12
GO:BP	muscle structure development	GO:0061061	0.032816	1.48391	413	25	PGM5,TGFB2,BMP4,DLL4,SGCE,DKK1,MYPN,CXADR,RYR1,CTF1,AKAP6,RBPMS2,HEY2,NUPR1,MYLK3,XK,BOC,RCAN1,FHOD3,TAGLN,WNT3A,GPER1,EGR2,MAPK12,MAFF
GO:BP	negative regulation of ossification	GO:0030279	0.032816	1.48391	48	7	DKK1,MDK,TMEM64,ID1,AXIN2,CCR1,RFLNB
GO:BP	thrombin-activated receptor signaling pathway	GO:0070493	0.0337109	1.47223	6	3	IQGAP2,F2RL1,F2R
GO:BP	generation of neurons	GO:0048699	0.0357448	1.44679	1067	50	ZMYND8,PMP22,LAMB1,FRY,AUTS2,TGFB2,PPARG,NTN4,ITM2C,CECR2,BMP4,MAP6,DLL4,PPP1R9A,EFHD1,INPP5J,DKK1,MYPN,RIMS2,MDGA1,DLX1,GFRA3,TSPO,IRS2,CXCL12,CTF1,KIF1A,MDK,NANOS1,CHRM1,LINGO1,SOCS2,HEY2,ROR2,DCLK2,XK,WNT8B,EFNA2,SLC1A3,BOC,ID1,SOX3,DLX2,WNT3A,GPER1,EGR2,MAGI2,WNT3,MINAR1,HOXC8
GO:BP	cardiac muscle cell differentiation	GO:0055007	0.0357448	1.44679	64	8	BMP4,DKK1,CXADR,AKAP6,HEY2,MYLK3,FHOD3,WNT3A
GO:BP	negative regulation of cell differentiation	GO:0045596	0.0372848	1.42847	467	27	PMP22,TGFB2,PPARG,ITM2C,BMP4,FBN1,INPP5J,DKK1,DLX1,TSPO,RBPMS2,MDK,LINGO1,HEY2,TMEM64,RCAN1,ID1,AXIN2,SOX3,DLX2,WNT3A,GPER1,HOXA5,WNT3,C1QL4,MINAR1,RFLNB
GO:BP	epithelial cell proliferation	GO:0050673	0.0373203	1.42806	259	18	CLDN1,LAMB1,STAT6,TGFB2,SGPP2,PPARG,CDH3,EHF,BMP4,DLL4,SPARC,CXCL12,MDK,NUPR1,ID1,WNT3A,HOXA5,NOX5
GO:BP	cell junction maintenance	GO:0034331	0.0373203	1.42806	14	4	CLDN1,INAVA,F2RL1,F2R
GO:BP	cell differentiation	GO:0030154	0.0373203	1.42806	2660	104	UPK1A,ZMYND8,CLDN1,PEG10,PMP22,LAMB1,PGM5,STAT6,FRY,MECOM,AUTS2,TGFB2,PPARG,RORC,CNN3,CDH3,EHF,NTN4,ITM2C,CECR2,BMP4,MAP6,DLL4,FBN1,PPP1R9A,EFHD1,RFX3,PYGO1,INPP5J,DKK1,MYPN,RIMS2,CSTA,MDGA1,DLX1,CXADR,GFRA3,TSPO,IRS2,RYR1,IFITM1,CXCL12,EYA2,CTF1,AKAP6,KIF1A,RBPMS2,PDE5A,F2RL1,MDK,NANOS1,CHRM1,ACHE,LINGO1,EDARADD,SOCS2,HEY2,NUPR1,TMEM64,MYLK3,ROR2,RPS6KA2,DCLK2,XK,WNT8B,EFNA2,SLC1A3,BOC,COL2A1,RC…
GO:BP	cyclic-nucleotide-mediated signaling	GO:0019935	0.0373203	1.42806	81	9	ATP2B4,RIMS2,ADCY7,AKAP6,PCLO,ADGRG2,PDE3B,GPER1,PTGER4
GO:BP	regionalization	GO:0003002	0.0373203	1.42806	216	16	BMP4,DLL4,DKK1,DLX1,HEY2,ROR2,WLS,WNT8B,AXIN2,DLX2,HOXB9,WNT3A,EGR2,HOXA5,WNT3,HOXC8
GO:BP	nervous system process	GO:0050877	0.0384401	1.41522	520	29	HMCN1,SYNPO,ZMYND8,ALDH1A3,CDH3,DLL4,PPP1R9A,SCNN1A,DKK1,RIMS2,AFF2,CXCL12,MDK,CHRM1,GATM,RPS6KA2,F2R,SLC1A3,INSYN1,COL2A1,RCAN1,TSHZ3,GPER1,EGR2,GJB2,NCMAP,ZFHX2,REEP2,ABCC6
GO:BP	multicellular organismal homeostasis	GO:0048871	0.0397353	1.40082	306	20	CLDN1,STAT6,CDH3,MFAP2,SCNN1A,CXADR,INAVA,ADCY7,NANOS1,ACHE,GATM,TMEM64,F2R,COL2A1,ZNF423,ID1,PRDM16,MAK,POTEF,POTEI
GO:BP	ear development	GO:0043583	0.0401442	1.39638	137	12	ALDH1A3,TGFB2,CECR2,BMP4,PVALB,SPARC,INSIG2,HEY2,ROR2,COL2A1,WNT3A,GJB2
GO:BP	negative regulation of transmembrane receptor protein serine/threonine kinase signaling pathway	GO:0090101	0.0407287	1.3901	83	9	PEG10,FBN1,DKK1,DLX1,RBPMS2,IGSF1,PRDM16,RASL11B,MAGI2
GO:BP	L-aspartate import across plasma membrane	GO:0140009	0.0412153	1.38494	2	2	SLC1A1,SLC1A3
GO:BP	regulation of renin secretion into blood stream	GO:1900133	0.0412153	1.38494	2	2	F2RL1,F2R
GO:BP	positive regulation of collateral sprouting in absence of injury	GO:0048697	0.0412153	1.38494	2	2	WNT3A,WNT3
GO:BP	cellular developmental process	GO:0048869	0.0412153	1.38494	2813	108	LRATD1,UPK1A,ZMYND8,CLDN1,PEG10,PMP22,LAMB1,PGM5,STAT6,FRY,MECOM,AUTS2,TGFB2,PPARG,RORC,CNN3,CDH3,EHF,NTN4,ITM2C,CECR2,BMP4,MAP6,DLL4,FBN1,PPP1R9A,EFHD1,RFX3,SPARC,PYGO1,INPP5J,DKK1,MYPN,RIMS2,CSTA,MDGA1,DLX1,CXADR,GFRA3,TSPO,IRS2,RYR1,IFITM1,CXCL12,EYA2,CTF1,AKAP6,KIF1A,RBPMS2,PDE5A,F2RL1,MDK,NANOS1,CHRM1,ACHE,LINGO1,EDARADD,SOCS2,HEY2,NUPR1,TMEM64,MYLK3,ROR2,RPS6KA2,DCLK2,XK,WNT8B,EFNA2,SLC1A3,…
GO:BP	positive regulation of retina development in camera-type eye	GO:1902868	0.0412153	1.38494	2	2	DLX1,DLX2
GO:BP	regulation of amacrine cell differentiation	GO:1902869	0.0412153	1.38494	2	2	DLX1,DLX2
GO:BP	positive regulation of amacrine cell differentiation	GO:1902871	0.0412153	1.38494	2	2	DLX1,DLX2
GO:BP	negative regulation of leukocyte apoptotic process	GO:2000107	0.0412153	1.38494	26	5	DOCK8,BMP4,IRS2,CXCL12,MERTK
GO:BP	regulation of vasculature development	GO:1901342	0.0412153	1.38494	199	15	TGFB2,PPARG,BMP4,DLL4,ATP2B4,SPARC,ANXA3,MDK,HEY2,PDE3B,ID1,GPER1,HOXA5,COL4A2,MINAR1
GO:BP	skeletal system development	GO:0001501	0.0412153	1.38494	334	21	ANKH,TGFB2,CLEC3A,BMP4,FBN1,SPARC,DLX1,INSIG2,RYR1,MDK,ROR2,COL2A1,AXIN2,DLX2,HOXA13,RASSF2,HOXB9,HOXA5,HOXC8,RFLNB,PTGER4
GO:BP	cerebral cortex GABAergic interneuron fate commitment	GO:0021893	0.0412153	1.38494	2	2	DLX1,DLX2
GO:BP	positive regulation of neural retina development	GO:0061075	0.0412153	1.38494	2	2	DLX1,DLX2
GO:BP	regulation of nervous system development	GO:0051960	0.0412153	1.38494	658	34	ZMYND8,CLSTN2,PMP22,PPARG,ITM2C,BMP4,MAP6,DLL4,PPP1R9A,INPP5J,DKK1,RIMS2,MDGA1,DLX1,TSPO,CXCL12,KIF1A,MDK,CHRM1,LINGO1,SOCS2,HEY2,ROR2,XK,ID1,LRRN1,SOX3,DLX2,WNT3A,GPER1,MAGI2,WNT3,NCMAP,MINAR1
GO:BP	embryonic genitalia morphogenesis	GO:0030538	0.0412153	1.38494	2	2	ROR2,TCF7
GO:BP	regulation of cardiac vascular smooth muscle cell differentiation	GO:2000722	0.0412153	1.38494	2	2	HEY2,GPER1
GO:BP	renal response to blood flow involved in circulatory renin-angiotensin regulation of systemic arterial blood pressure	GO:0001999	0.0412153	1.38494	2	2	F2RL1,F2R
GO:BP	regulation of nitric oxide mediated signal transduction	GO:0010749	0.0412153	1.38494	7	3	ATP2B4,GUCY1A2,PDE5A
GO:BP	amacrine cell differentiation	GO:0035881	0.0412153	1.38494	2	2	DLX1,DLX2
GO:BP	regulation of smooth muscle cell differentiation	GO:0051150	0.0412153	1.38494	26	5	BMP4,RBPMS2,HEY2,RCAN1,GPER1
GO:BP	glomerular filtration	GO:0003094	0.0412153	1.38494	15	4	F2RL1,F2R,MCAM,CORO2B
GO:BP	renin secretion into blood stream	GO:0002001	0.0412153	1.38494	2	2	F2RL1,F2R
GO:BP	actomyosin structure organization	GO:0031032	0.0418312	1.3785	142	12	LIMCH1,PGM5,CNN3,PPP1R9A,MYPN,SORBS3,FRMD3,MYLK3,FHOD3,CORO2B,FAM171A1,PTGER4
GO:BP	G protein-coupled receptor signaling pathway	GO:0007186	0.0418312	1.3785	385	23	HCAR1,ARHGEF6,PPARG,ATP2B4,GPRC5C,GRK3,HCAR2,ADCY7,CXCL12,IQGAP2,F2RL1,HCAR3,CHRM1,ADGRG2,F2R,PDE3B,RGS6,GRM4,PALM,GPER1,CCR1,GPR158,PTGER4
GO:BP	positive regulation of cell development	GO:0010720	0.0434939	1.36157	388	23	ZMYND8,PPARG,BMP4,MAP6,PPP1R9A,RFX3,DKK1,RIMS2,DLX1,TSPO,CXCL12,AKAP6,PDE5A,MDK,SOCS2,MYLK3,ROR2,DLX2,WNT3A,GPER1,MAGI2,MPL,WNT3
GO:BP	cellular response to chemokine	GO:1990869	0.0434939	1.36157	27	5	PADI2,DOCK8,CXCL12,CCR1,MPL
GO:BP	cardiac muscle cell development	GO:0055013	0.0434939	1.36157	40	6	BMP4,CXADR,AKAP6,HEY2,MYLK3,FHOD3
GO:BP	renal filtration	GO:0097205	0.0434939	1.36157	16	4	F2RL1,F2R,MCAM,CORO2B
GO:BP	regulation of system process	GO:0044057	0.0434939	1.36157	316	20	ZMYND8,TGFB2,ATP2B4,FXYD6,RIMS2,CXADR,HCAR2,RYR1,AKAP6,PDE5A,F2RL1,HEY2,SLC1A1,F2R,SNTA1,CORO2B,TSHZ3,GPER1,NCMAP,ZFHX2
GO:BP	response to chemokine	GO:1990868	0.0434939	1.36157	27	5	PADI2,DOCK8,CXCL12,CCR1,MPL
GO:BP	cellular response to BMP stimulus	GO:0071773	0.0444179	1.35244	106	10	TGFB2,BMP4,FBN1,DKK1,DLX1,RBPMS2,ROR2,COL2A1,ZNF423,ID1
GO:BP	response to BMP	GO:0071772	0.0444179	1.35244	106	10	TGFB2,BMP4,FBN1,DKK1,DLX1,RBPMS2,ROR2,COL2A1,ZNF423,ID1
GO:BP	embryonic morphogenesis	GO:0048598	0.04493	1.34746	414	24	LAMB1,ALDH1A3,TGFB2,CECR2,BMP4,DLL4,FBN1,MFAP2,FRAS1,DKK1,INSIG2,EYA2,RBPMS2,ROR2,WLS,WNT8B,COL2A1,DLX2,HOXB9,WNT3A,HOXA5,TCF7,WNT3,COL4A2
GO:BP	head development	GO:0060322	0.0458228	1.33892	565	30	PADI2,LAMB1,ALDH1A3,BMP4,DNAH5,SELENOP,ATP2B4,CRISPLD2,DKK1,MDGA1,DLX1,AFF2,IRS2,ANXA3,CXCL12,KIF1A,MDK,NANOS1,SLC6A17,WLS,DCLK2,SLC23A1,EFNA2,COL2A1,ID1,SOX3,DLX2,WNT3A,EGR2,WNT3
GO:BP	hippocampus development	GO:0021766	0.0479885	1.31886	56	7	ATP2B4,DLX1,ANXA3,MDK,DCLK2,DLX2,WNT3A
GO:CC	cell periphery	GO:0071944	1.35351e-09	8.86854	3020	148	UPK1A,HMCN1,HCAR1,CLDN1,CLSTN2,STING1,ADD3,ANKH,ALDH3B1,PMP22,CA12,UBE2QL1,PGM5,FRY,DOCK8,MPDZ,ARL4D,TMPRSS2,BMF,CERK,SLC12A6,CYBRD1,CDH3,NTN4,PCDHA10,MUC3A,ITM2C,SLC6A14,DLL4,SGCE,TM4SF1,PPP1R9A,ATP2B4,TRGV9,PVALB,PLCH1,CT83,FRAS1,CP,PSCA,SCNN1A,INPP5J,SUSD2,LIFR,DKK1,FXYD6,MYPN,RIMS2,CSTA,MDGA1,CXADR,GFRA3,PCDHB8,GPRC5C,GRK3,HCAR2,SLC2A12,IRS2,RYR1,ANXA3,NT5E,KCNJ8,ADCY7,SSPN,IFITM1,CXCL12,IQGA…
GO:CC	intrinsic component of plasma membrane	GO:0031226	1.35351e-09	8.86854	797	60	UPK1A,CLDN1,CLSTN2,ANKH,TMPRSS2,SLC12A6,PCDHA10,SGCE,TM4SF1,ATP2B4,TRGV9,SCNN1A,LIFR,FXYD6,MDGA1,CXADR,PCDHB8,GPRC5C,SLC2A12,RYR1,KCNJ8,ADCY7,SSPN,TSPAN5,PCDHB11,EPHB6,F2RL1,HCAR3,CHRM1,KCNG1,SIRPA,PCDHB13,SLC6A17,ROR2,SLCO2A1,ADGRG2,SLC1A1,F2R,SLC22A17,SLC23A1,SLC1A3,BOC,GRM4,PRRT1,FLT3,PALM,MERTK,TNFSF15,SLC16A4,GPER1,CCR1,PCDHB10,CSPG4,RHBG,GJB2,NCMAP,REEP2,NOX5,GRID1,PCDHGB7
GO:CC	integral component of plasma membrane	GO:0005887	1.35351e-09	8.86854	755	58	UPK1A,CLDN1,CLSTN2,ANKH,TMPRSS2,SLC12A6,PCDHA10,SGCE,TM4SF1,ATP2B4,TRGV9,SCNN1A,LIFR,FXYD6,CXADR,PCDHB8,GPRC5C,SLC2A12,RYR1,KCNJ8,ADCY7,SSPN,TSPAN5,PCDHB11,EPHB6,F2RL1,HCAR3,CHRM1,KCNG1,SIRPA,PCDHB13,SLC6A17,ROR2,SLCO2A1,ADGRG2,SLC1A1,F2R,SLC22A17,SLC23A1,SLC1A3,BOC,GRM4,PRRT1,FLT3,MERTK,TNFSF15,SLC16A4,GPER1,CCR1,PCDHB10,CSPG4,RHBG,GJB2,NCMAP,REEP2,NOX5,GRID1,PCDHGB7
GO:CC	plasma membrane	GO:0005886	1.51957e-09	8.81828	2922	143	UPK1A,HMCN1,HCAR1,CLDN1,CLSTN2,STING1,ADD3,ANKH,ALDH3B1,PMP22,CA12,UBE2QL1,PGM5,DOCK8,MPDZ,ARL4D,TMPRSS2,BMF,CERK,SLC12A6,CYBRD1,CDH3,NTN4,PCDHA10,MUC3A,ITM2C,SLC6A14,DLL4,SGCE,TM4SF1,ATP2B4,TRGV9,PLCH1,CT83,FRAS1,CP,PSCA,SCNN1A,INPP5J,SUSD2,LIFR,DKK1,FXYD6,MYPN,RIMS2,CSTA,MDGA1,CXADR,GFRA3,PCDHB8,GPRC5C,GRK3,HCAR2,SLC2A12,IRS2,RYR1,ANXA3,NT5E,KCNJ8,ADCY7,SSPN,IFITM1,CXCL12,IQGAP2,TSPAN5,AKAP6,PC…
GO:CC	extracellular matrix	GO:0031012	2.52708e-07	6.59738	245	27	HMCN1,LAMB1,TGFB2,NTN4,FBN1,MFAP2,CRISPLD2,SPARC,FRAS1,PRG4,LTBP2,CXCL12,MDK,ACHE,LINGO1,COLEC12,TRIL,COL2A1,AEBP1,LRRN1,CSPG4,SERPINB9,WNT3,ELFN2,CCN5,COL4A2,COL9A3
GO:CC	intrinsic component of membrane	GO:0031224	2.11681e-05	4.67432	3161	136	TMTC1,UPK1A,HCAR1,CLDN1,CLSTN2,STING1,ANKH,PMP22,CA12,SGPP2,TMPRSS2,CERK,RPRM,LRP1B,SLC12A6,CYBRD1,CDH3,PCDHA10,MUC3A,ITM2C,SLC6A14,DLL4,SGCE,TM4SF1,SELENOP,ATP2B4,TRGV9,C1ORF115,EPHX4,CT83,FRAS1,PSCA,PXYLP1,FAM171B,UGT3A2,METTL7A,SCNN1A,SUSD2,LIFR,FXYD6,MDGA1,INSIG2,CXADR,GFRA3,PCDHB8,GPRC5C,TSPO,HCAR2,SLC2A12,TMCC3,RYR1,NT5E,KCNJ8,ADCY7,B4GALNT3,SSPN,IFITM1,TSPAN5,AKAP6,PCLO,PCDHB11,EPHB6,BIK,F…
GO:CC	integral component of membrane	GO:0016021	0.000239708	3.62032	3093	129	TMTC1,UPK1A,HCAR1,CLDN1,CLSTN2,STING1,ANKH,PMP22,CA12,SGPP2,TMPRSS2,CERK,RPRM,LRP1B,SLC12A6,CYBRD1,CDH3,PCDHA10,MUC3A,ITM2C,SLC6A14,DLL4,SGCE,TM4SF1,SELENOP,ATP2B4,TRGV9,C1ORF115,EPHX4,CT83,FRAS1,PXYLP1,FAM171B,UGT3A2,METTL7A,SCNN1A,SUSD2,LIFR,FXYD6,INSIG2,CXADR,PCDHB8,GPRC5C,TSPO,HCAR2,SLC2A12,TMCC3,RYR1,KCNJ8,ADCY7,B4GALNT3,SSPN,IFITM1,TSPAN5,AKAP6,PCLO,PCDHB11,EPHB6,BIK,F2RL1,FRMD3,HCAR3,SVOPL…
GO:CC	collagen-containing extracellular matrix	GO:0062023	0.000322851	3.491	199	19	HMCN1,LAMB1,TGFB2,NTN4,FBN1,MFAP2,SPARC,FRAS1,PRG4,LTBP2,CXCL12,MDK,ACHE,COL2A1,AEBP1,CSPG4,SERPINB9,COL4A2,COL9A3
GO:CC	basement membrane	GO:0005604	0.00475402	2.32294	64	9	HMCN1,LAMB1,NTN4,FBN1,SPARC,FRAS1,ACHE,COL2A1,COL4A2
GO:CC	extracellular region	GO:0005576	0.00708595	2.1496	2357	97	PADI2,UPK1A,HMCN1,PDZD2,ALDH3B1,GUSB,LAMB1,PLBD1,ALDH1A3,TGFB2,TMPRSS2,CLEC3A,CYBRD1,ZNF486,NTN4,PCDHA10,MUC3A,ITM2C,SLC6A14,BMP4,DNAH5,BCAS1,FBN1,MFAP2,SELENOP,RFX3,CRISPLD2,SPARC,FRAS1,CP,PSCA,METTL7A,SCNN1A,SUSD2,PRG4,LIFR,DKK1,RIMS2,CSTA,MDGA1,CXADR,GPRC5C,ARHGDIB,TSPO,LTBP2,RYR1,ANXA3,NT5E,CXCL12,CTF1,IQGAP2,PCLO,APOBR,MDK,ACHE,LINGO1,GATM,TMBIM1,IGSF1,SIRPA,ALDH3A1,COLEC12,ADGRG2,WLS,SLC1A1…
GO:CC	dystrophin-associated glycoprotein complex	GO:0016010	0.00787386	2.10381	11	4	PGM5,SGCE,SSPN,SNTA1
GO:CC	glycoprotein complex	GO:0090665	0.00787386	2.10381	11	4	PGM5,SGCE,SSPN,SNTA1
GO:CC	synapse	GO:0045202	0.0185271	1.73219	877	43	SYNPO,ZMYND8,CLSTN2,ADD3,PMP22,MPDZ,SLC12A6,CNN3,BCAS1,PPP1R9A,ATP2B4,SPARC,FXYD6,RIMS2,MDGA1,SSPN,PCLO,PCDHB11,KIF1A,CHRM1,RAB6B,ACHE,NMNAT2,PCDHB13,SLC6A17,CEP112,SLC1A1,F2R,SNTA1,EFNA2,SLC1A3,INSYN1,GRM4,PRRT1,ANK1,PALM,SNCAIP,WNT3A,GPER1,PCDHB10,MAGI2,SHC4,GRID1
GO:CC	extracellular space	GO:0005615	0.0190957	1.71906	1905	79	PADI2,UPK1A,HMCN1,ALDH3B1,GUSB,LAMB1,PLBD1,ALDH1A3,TGFB2,TMPRSS2,CLEC3A,CYBRD1,ZNF486,ITM2C,SLC6A14,BMP4,BCAS1,FBN1,SELENOP,CRISPLD2,SPARC,CP,PSCA,SCNN1A,SUSD2,LIFR,DKK1,RIMS2,CSTA,MDGA1,GPRC5C,ARHGDIB,TSPO,LTBP2,RYR1,ANXA3,NT5E,CXCL12,CTF1,IQGAP2,PCLO,APOBR,ACHE,LINGO1,GATM,TMBIM1,SIRPA,ALDH3A1,COLEC12,ADGRG2,WLS,SLC1A1,SLC23A1,WNT8B,TRIL,MVP,COL2A1,AEBP1,MCAM,LRRN1,MERTK,CPAMD8,TNFSF15,WNT3A,PO…
GO:CC	synaptic membrane	GO:0097060	0.0213047	1.67152	198	15	CLSTN2,ATP2B4,FXYD6,RIMS2,SSPN,CHRM1,PCDHB13,F2R,PRRT1,ANK1,PALM,SNCAIP,GPER1,SHC4,GRID1
GO:CC	sarcolemma	GO:0042383	0.0214912	1.66774	84	9	PGM5,SGCE,ATP2B4,RYR1,KCNJ8,SSPN,AKAP6,SNTA1,ANK1
GO:CC	plasma membrane region	GO:0098590	0.023072	1.63691	687	35	UPK1A,HMCN1,CLDN1,CLSTN2,ADD3,DOCK8,MPDZ,SLC12A6,CYBRD1,SGCE,ATP2B4,SCNN1A,FXYD6,RIMS2,CXADR,SSPN,AKAP6,CHRM1,PCDHB13,ADGRG2,WLS,SLC1A1,F2R,SLC23A1,PRRT1,ANK1,PALM,SPRY4,SNCAIP,GPER1,CSPG4,RHBG,SHC4,GRID1,ABCC6
GO:CC	postsynapse	GO:0098794	0.023072	1.63691	408	24	SYNPO,ZMYND8,CLSTN2,ADD3,MPDZ,CNN3,BCAS1,PPP1R9A,FXYD6,SSPN,PCLO,KIF1A,CHRM1,PCDHB13,SLC6A17,F2R,INSYN1,PRRT1,ANK1,PALM,GPER1,MAGI2,SHC4,GRID1
GO:CC	anchored component of membrane	GO:0031225	0.0279428	1.55373	72	8	PSCA,MDGA1,GFRA3,NT5E,ACHE,EFNA2,SPRN,RHBG
GO:CC	dendrite membrane	GO:0032590	0.0296811	1.52752	17	4	SGCE,WLS,PALM,GPER1
GO:CC	neuron projection membrane	GO:0032589	0.0360125	1.44355	30	5	SGCE,WLS,ANK1,PALM,GPER1
GO:CC	Z disc	GO:0030018	0.0441457	1.35511	79	8	SYNPO,PGM5,ATP2B4,MYPN,RYR1,FHOD3,ANK1,TRIM54
GO:CC	membrane	GO:0016020	0.0463841	1.33363	6066	205	TMTC1,UPK1A,HMCN1,HCAR1,CLDN1,CLSTN2,STING1,ADD3,ANKH,ALDH3B1,GUSB,PMP22,CA12,OASL,UBE2QL1,PGM5,STAT6,DOCK8,MPDZ,ARL4D,SGPP2,TMPRSS2,BMF,CERK,RPRM,LRP1B,SLC12A6,CYBRD1,CDH3,NTN4,PCDHA10,MUC3A,ITM2C,SLC6A14,FILIP1L,MAP6,DLL4,SGCE,TM4SF1,SELENOP,ATP2B4,TRGV9,EFHD1,CYP4F22,PLCH1,STON1,C1ORF115,SPARC,EPHX4,CT83,FAM169A,FRAS1,CP,PSCA,PXYLP1,FAM171B,UGT3A2,METTL7A,SCNN1A,INPP5J,SUSD2,LIFR,DKK1,FXYD6,MY…
KEGG	Basal cell carcinoma	KEGG:05217	0.0401317	1.39651	42	7	BMP4,TCF7L1,WNT8B,AXIN2,WNT3A,TCF7,WNT3
