# Supplementary material for: Lactate receptor GPR81 drives breast cancer growth and invasiveness through regulation of ECM properties and Notch ligand DLL4
Source: BMC Cancer. 2023 Nov 22;23:1136. doi: 10.1186/s12885-023-11631-6 (PMC10666402; doi:10.1186/s12885-023-11631-6)
Supplement: Supplementary file 1 — Additional file 1. [file 12885_2023_11631_MOESM1_ESM.zip › Suppl. Table 7.xlsx]

## Sheet: Sheet1
Suppl. Table 7. Overview of average expression and Log2FC for all genes upon GPR81 KD in MCF7 cells, cultured for 72 h in glucose- or lactate medium.
gene_id	AveExpr.glucose	logFC.glucose	adj.P.val.glucose	AveExpr.lactate	logFC.lactate	adj.P.val.lactate	gene_name
ENSG00000121410.12	-0.52963	-0.60092	0.138052	-0.52963	-0.146023	0.80357	A1BG
ENSG00000268895.6	2.20333	0.013556	0.94107	2.20333	0.116012	0.541685	A1BG-AS1
ENSG00000175899.15	-0.29727	-0.362962	0.159767	-0.29727	-0.423278	0.0603137	A2M
ENSG00000245105.4	0.849311	-0.372502	0.0842402	0.849311	-0.229402	0.331685	A2M-AS1
ENSG00000166535.20	0.399022	0.474002	0.0201486	0.399022	-0.0111972	0.970657	A2ML1
ENSG00000256069.7	-0.316598	0.375452	0.279643	-0.316598	0.266187	0.385266	A2MP1
ENSG00000128274.17	3.91642	-0.28326	0.149449	3.91642	-0.0403798	0.88434	A4GALT
ENSG00000094914.14	6.00283	-0.0471563	0.557639	6.00283	-0.0911036	0.308008	AAAS
ENSG00000081760.17	6.1708	-0.148664	0.0874233	6.1708	-0.0205761	0.871688	AACS
ENSG00000109576.14	3.67133	0.184456	0.0288969	3.67133	0.109441	0.24135	AADAT
ENSG00000103591.13	7.09914	0.238173	0.010103	7.09914	0.067578	0.536887	AAGAB
ENSG00000115977.19	4.66812	0.0909523	0.35997	4.66812	-0.0185883	0.9	AAK1
ENSG00000087884.14	2.59402	0.0134627	0.932217	2.59402	0.151607	0.334337	AAMDC
ENSG00000127837.9	7.34909	-0.107507	0.32193	7.34909	-0.0723844	0.595089	AAMP
ENSG00000131043.12	5.30335	-0.161927	0.0282644	5.30335	-0.0744008	0.385314	AAR2
ENSG00000205002.4	2.72725	0.31434	0.0176057	2.72725	-0.0934165	0.592738	AARD
ENSG00000090861.16	8.86767	0.121391	0.205234	8.86767	-0.0640604	0.600975	AARS1
ENSG00000124608.5	4.04972	-0.0621761	0.654941	4.04972	0.0383	0.835087	AARS2
ENSG00000266967.7	3.01209	0.0624888	0.663929	3.01209	-0.0490145	0.789562	AARSD1
ENSG00000157426.14	4.38882	-0.0467787	0.72256	4.38882	-0.147931	0.315662	AASDH
ENSG00000149313.11	6.0729	0.0823322	0.506428	6.0729	0.030525	0.863682	AASDHPPT
ENSG00000008311.15	1.22202	0.34043	0.112774	1.22202	0.434725	0.0486081	AASS
ENSG00000275700.5	5.47724	0.034262	0.791484	5.47724	0.144027	0.277976	AATF
ENSG00000183044.12	8.36063	0.0390063	0.502013	8.36063	0.207726	0.00150133	ABAT
ENSG00000165029.16	2.70829	0.589608	0.000461103	2.70829	0.559542	0.000217253	ABCA1
ENSG00000251595.7	2.23963	0.161208	0.347129	2.23963	0.284118	0.103232	ABCA11P
ENSG00000144452.15	6.35825	0.588867	2.76446e-06	6.35825	0.579135	3.9568e-06	ABCA12
ENSG00000107331.17	7.07097	-0.331929	0.065457	7.07097	-0.039348	0.880093	ABCA2
ENSG00000167972.14	6.23163	-0.100726	0.413373	6.23163	-0.0331568	0.845631	ABCA3
ENSG00000198691.13	0.814178	-1.07993	0.000116925	0.814178	-0.466	0.00978885	ABCA4
ENSG00000154265.16	5.41588	0.412341	0.00334531	5.41588	0.541105	0.000439981	ABCA5
ENSG00000064687.13	2.26431	-0.299689	0.133561	2.26431	0.0784785	0.768529	ABCA7
ENSG00000135776.5	4.66631	0.184272	0.09706	4.66631	-0.0500042	0.738472	ABCB10
ENSG00000005471.18	1.21115	-0.318236	0.0347439	1.21115	-0.115387	0.554529	ABCB4
ENSG00000115657.14	4.25961	0.0643111	0.594346	4.25961	0.0948012	0.500505	ABCB6
ENSG00000131269.19	4.38961	-0.126882	0.0884906	4.38961	-0.185053	0.0256521	ABCB7
ENSG00000197150.12	4.4255	-0.0172753	0.911335	4.4255	0.150163	0.33877	ABCB8
ENSG00000150967.18	3.38176	-0.0811964	0.656384	3.38176	-0.126234	0.574169	ABCB9
ENSG00000103222.19	5.79444	-0.183728	0.0241176	5.79444	-0.0305444	0.780396	ABCC1
ENSG00000124574.15	4.25646	-0.257138	0.0577791	4.25646	-0.0731457	0.662384	ABCC10
ENSG00000023839.12	3.15912	0.479949	0.000189198	3.15912	0.33469	0.00809486	ABCC2
ENSG00000108846.16	6.03491	-0.859905	8.56572e-06	6.03491	-0.377747	0.0129216	ABCC3
ENSG00000125257.16	3.35016	0.273376	0.0410243	3.35016	0.211595	0.156908	ABCC4
ENSG00000114770.17	7.31855	-0.0597935	0.715204	7.31855	0.100685	0.596808	ABCC5
ENSG00000091262.15	-1.20623	-0.692937	0.0779531	-1.20623	-0.8121	0.047391	ABCC6
ENSG00000255277.3	-0.841078	-0.260041	0.305968	-0.841078	-0.374701	0.203205	ABCC6P2
ENSG00000006071.15	1.34154	-0.388309	0.107441	1.34154	0.208452	0.391084	ABCC8
ENSG00000069431.11	0.0318985	0.507125	0.0665028	0.0318985	0.143582	0.700035	ABCC9
ENSG00000101986.12	4.75298	-0.277478	0.0819708	4.75298	-0.0491765	0.828907	ABCD1
ENSG00000117528.14	5.58248	0.343601	0.00371844	5.58248	0.0773943	0.574309	ABCD3
ENSG00000119688.21	4.59805	-0.35713	0.00167623	4.59805	-0.192163	0.0748068	ABCD4
ENSG00000164163.11	7.27595	0.40188	0.00195992	7.27595	0.206894	0.106682	ABCE1
ENSG00000204574.13	6.84345	0.0125871	0.893857	6.84345	0.0159175	0.895946	ABCF1
ENSG00000033050.9	5.41113	-0.0191027	0.843895	5.41113	0.0233036	0.851785	ABCF2
ENSG00000285292.1	5.10783	0.245218	0.0249722	5.10783	0.189744	0.108059	ABCF2
ENSG00000161204.11	5.72675	-0.0578271	0.567465	5.72675	0.0244881	0.861724	ABCF3
ENSG00000160179.18	6.0311	-0.194077	0.0142795	6.0311	-0.162371	0.048781	ABCG1
ENSG00000118777.12	4.97469	-0.103424	0.336741	4.97469	-0.381435	0.00265502	ABCG2
ENSG00000143994.14	-1.54942	-0.158034	0.599868	-1.54942	-0.00882085	0.983431	ABHD1
ENSG00000144827.9	4.89189	0.147231	0.122439	4.89189	0.042075	0.752786	ABHD10
ENSG00000106077.18	5.77725	-0.0718368	0.57646	5.77725	-0.0309499	0.859952	ABHD11
ENSG00000225969.2	-0.812065	-0.609645	0.120579	-0.812065	0.00538683	0.991304	ABHD11-AS1
ENSG00000100997.20	6.58252	0.0519099	0.431679	6.58252	0.0401968	0.623868	ABHD12
ENSG00000139826.6	4.30359	0.208878	0.114524	4.30359	0.11871	0.48355	ABHD13
ENSG00000248487.9	0.573898	-0.2361	0.261988	0.573898	-0.229202	0.293977	ABHD14A
ENSG00000114786.16	-0.107962	-0.581309	0.321615	-0.107962	0.172689	0.841864	ABHD14A-ACY1
ENSG00000114779.19	5.06816	-0.312778	0.00338788	5.06816	-0.298034	0.00523261	ABHD14B
ENSG00000168792.5	4.47378	0.25909	0.00268807	4.47378	0.23767	0.00575537	ABHD15
ENSG00000204427.12	5.37643	-0.116083	0.32006	5.37643	-0.0109099	0.951251	ABHD16A
ENSG00000129968.15	4.23478	-0.173933	0.514663	4.23478	-0.0643466	0.865206	ABHD17A
ENSG00000107362.13	4.98723	0.0436931	0.762816	4.98723	0.103912	0.533563	ABHD17B
ENSG00000136379.12	6.74347	0.0525846	0.711081	6.74347	-0.0497811	0.782932	ABHD17C
ENSG00000164074.15	3.78478	0.395118	0.000911137	3.78478	0.354828	0.00431556	ABHD18
ENSG00000140526.18	7.65729	0.229905	0.00723129	7.65729	0.0677393	0.492223	ABHD2
ENSG00000158201.10	3.74266	-0.164059	0.0739311	3.74266	-0.247152	0.0175014	ABHD3
ENSG00000100439.10	5.11769	0.0373655	0.698956	5.11769	0.0675433	0.527062	ABHD4
ENSG00000011198.10	5.33802	0.147512	0.158458	5.33802	0.0697579	0.598322	ABHD5
ENSG00000163686.15	0.752543	-0.155321	0.410534	0.752543	-0.204807	0.336021	ABHD6
ENSG00000127220.6	-0.853204	-0.509547	0.178433	-0.853204	-0.360753	0.434774	ABHD8
ENSG00000136754.17	6.70615	0.0277775	0.717818	6.70615	-0.113617	0.145282	ABI1
ENSG00000138443.16	6.77965	0.0325543	0.697129	6.77965	-0.0965595	0.274504	ABI2
ENSG00000119328.12	5.07291	0.197463	0.0616435	5.07291	0.198506	0.0993563	ABITRAM
ENSG00000097007.19	6.66304	-0.131511	0.117402	6.66304	-0.12281	0.188743	ABL1
ENSG00000143322.21	5.32765	-0.131934	0.0961433	5.32765	-0.112276	0.216231	ABL2
ENSG00000099204.20	5.96678	0.189274	0.0219088	5.96678	0.153758	0.0826653	ABLIM1
ENSG00000163995.20	1.69084	-0.22476	0.11884	1.69084	0.157509	0.296116	ABLIM2
ENSG00000173210.19	6.0544	0.32363	2.87753e-05	6.0544	0.37691	6.00135e-06	ABLIM3
ENSG00000159842.15	5.88301	0.139221	0.169244	5.88301	0.248873	0.0244458	ABR
ENSG00000146386.8	5.33645	-0.0101124	0.932927	5.33645	-0.0199981	0.896552	ABRACL
ENSG00000163322.14	4.96808	0.0920396	0.4337	4.96808	0.0285517	0.864019	ABRAXAS1
ENSG00000165660.8	4.6324	0.0572898	0.495176	4.6324	-0.00274701	0.98286	ABRAXAS2
ENSG00000146109.5	5.07096	0.00838824	0.935406	5.07096	0.0589993	0.606698	ABT1
ENSG00000114626.18	3.49077	-0.615148	0.00795667	3.49077	-0.146488	0.555556	ABTB1
ENSG00000166016.6	4.22777	-0.132448	0.329595	4.22777	-0.0489104	0.787631	ABTB2
ENSG00000185065.6	0.708295	-0.17839	0.382781	0.708295	-0.211001	0.389787	AC000068.1
ENSG00000284874.1	-1.0858	0.529572	0.325637	-1.0858	0.429192	0.454349	AC000093.1
ENSG00000280347.1	1.87321	0.120063	0.617533	1.87321	0.0871449	0.796356	AC000123.3
ENSG00000267698.1	-0.334907	0.0952167	0.772384	-0.334907	0.170574	0.614348	AC002116.2
ENSG00000235560.4	1.73484	-0.108035	0.298959	1.73484	-0.280893	0.0168636	AC002310.1
ENSG00000239791.2	-1.57856	-0.139144	0.724098	-1.57856	0.0264228	0.961499	AC002310.2
ENSG00000278922.1	-0.915536	-0.074332	0.855733	-0.915536	-0.235571	0.608354	AC002310.5
ENSG00000278993.1	-0.421434	0.292769	0.302733	-0.421434	0.137874	0.714174	AC002350.2
ENSG00000241764.4	0.73472	-0.39374	0.106304	0.73472	-0.292516	0.30404	AC002467.1
ENSG00000260793.2	1.71864	-0.556378	0.0205568	1.71864	0.0110182	0.975188	AC003102.1
ENSG00000263280.2	-0.583526	-0.295354	0.459012	-0.583526	-0.694913	0.100683	AC003965.1
ENSG00000196656.7	6.10427	-0.0411653	0.819326	6.10427	0.166804	0.377776	AC004057.1
ENSG00000251259.1	-0.762664	-0.227359	0.427631	-0.762664	-0.548561	0.134868	AC004069.1
ENSG00000271133.5	-0.259049	-0.227772	0.301252	-0.259049	0.289792	0.249275	AC004130.2
ENSG00000263272.1	-0.20454	0.618793	0.0759638	-0.20454	0.397394	0.411082	AC004148.1
ENSG00000267666.2	-0.732773	-0.480104	0.0975721	-0.732773	-0.236217	0.542523	AC004156.1
ENSG00000272079.2	4.61023	-0.234158	0.032368	4.61023	-0.164397	0.148018	AC004233.2
ENSG00000257433.6	-0.563857	-0.296597	0.318792	-0.563857	0.278738	0.428347	AC004241.1
ENSG00000263412.1	0.0286297	0.344617	0.327618	0.0286297	0.4854	0.234887	AC004477.1
ENSG00000214870.9	0.147881	-0.275886	0.277392	0.147881	-0.26863	0.323318	AC004540.1
ENSG00000225792.2	-0.670993	-0.644351	0.0131942	-0.670993	-0.903836	0.00212642	AC004540.2
ENSG00000285897.1	0.221525	0.810185	0.252501	0.221525	0.473117	0.551135	AC004687.2
ENSG00000261996.1	-0.0234684	0.141647	0.658979	-0.0234684	0.483234	0.148018	AC004706.1
ENSG00000282936.2	2.13527	0.06117	0.768708	2.13527	-0.176956	0.472516	AC004706.3
ENSG00000250132.6	2.21718	-0.0339735	0.857629	2.21718	-0.130939	0.441426	AC004803.1
ENSG00000277283.1	2.37836	0.00131889	0.993395	2.37836	-0.161215	0.275901	AC004812.2
ENSG00000259153.2	3.1853	0.0384582	0.694664	3.1853	-0.0903164	0.407068	AC004816.1
ENSG00000244560.7	1.66936	-0.197237	0.595707	1.66936	0.23753	0.580518	AC004890.2
ENSG00000272812.1	-0.711995	-0.499403	0.0858095	-0.711995	-0.241858	0.55233	AC004908.2
ENSG00000270157.1	-0.367658	-0.503236	0.169661	-0.367658	0.0971815	0.842233	AC004918.5
ENSG00000284292.1	-0.0465974	0.575675	0.371691	-0.0465974	-0.401925	0.544888	AC004922.1
ENSG00000287574.1	-0.315216	-0.206041	0.541953	-0.315216	-0.22409	0.598332	AC004938.2
ENSG00000259209.3	-1.27594	0.141518	0.670889	-1.27594	-0.114762	0.784847	AC004943.1
ENSG00000259768.6	4.62172	0.178495	0.0274216	4.62172	-0.0156299	0.896082	AC004943.2
ENSG00000228434.1	-0.572325	-0.212452	0.552546	-0.572325	-0.246484	0.583191	AC004951.1
ENSG00000285725.1	1.47562	0.29691	0.118501	1.47562	0.0870034	0.711126	AC004967.2
ENSG00000205485.13	-0.279493	-0.196558	0.598279	-0.279493	-0.0857366	0.863914	AC004980.1
ENSG00000272732.1	1.65245	-0.00865296	0.972975	1.65245	-0.0158439	0.960842	AC004982.1
ENSG00000272894.5	2.08933	-0.278649	0.11951	2.08933	-0.0839887	0.718294	AC004982.2
ENSG00000270996.1	-0.251843	0.223107	0.465993	-0.251843	-0.41911	0.216594	AC005034.5
ENSG00000286366.1	-1.12916	-0.268037	0.3396	-1.12916	-0.343383	0.28225	AC005052.2
ENSG00000224046.2	-0.12459	0.211445	0.511763	-0.12459	0.128596	0.764967	AC005076.2
ENSG00000230882.1	0.180804	0.32231	0.186427	0.180804	-0.0178642	0.965173	AC005077.4
ENSG00000233834.6	1.18662	0.268682	0.0850154	1.18662	-0.214785	0.240796	AC005083.1
ENSG00000279026.1	-0.907039	-0.566324	0.132736	-0.907039	-0.388938	0.393697	AC005225.4
ENSG00000273314.1	1.75986	0.180236	0.303607	1.75986	0.0206227	0.934803	AC005229.4
ENSG00000268205.1	1.93097	0.0562748	0.835222	1.93097	0.206371	0.48968	AC005261.1
ENSG00000266469.2	-0.156675	-0.163663	0.386743	-0.156675	-0.388636	0.0694766	AC005288.1
ENSG00000274561.1	0.328777	0.196817	0.530912	0.328777	0.473111	0.182046	AC005332.3
ENSG00000274712.1	3.28133	0.200156	0.116923	3.28133	-0.169809	0.248622	AC005332.4
ENSG00000277476.1	2.74335	-0.0236449	0.890916	2.74335	0.205556	0.219116	AC005332.5
ENSG00000278730.1	7.58864	0.205542	0.0463545	7.58864	0.0331007	0.818874	AC005332.6
ENSG00000267056.2	0.064588	0.17435	0.559127	0.064588	0.35256	0.290027	AC005336.1
ENSG00000279717.1	-0.632517	0.361887	0.405787	-0.632517	-0.518513	0.298458	AC005336.3
ENSG00000259146.4	-0.704876	-0.121383	0.756075	-0.704876	-0.48592	0.124261	AC005476.2
ENSG00000258559.2	-0.0986639	-0.280867	0.395942	-0.0986639	-0.310706	0.436974	AC005519.1
ENSG00000258653.3	1.31873	-0.199896	0.358467	1.31873	0.316393	0.247644	AC005520.3
ENSG00000259065.2	0.162006	-0.271517	0.153327	0.162006	-0.403569	0.0380383	AC005520.4
ENSG00000273711.2	0.00650772	-0.0661891	0.865584	0.00650772	-0.622362	0.133153	AC005520.7
ENSG00000224903.2	-0.553867	0.788254	0.0531155	-0.553867	1.63755	0.00235466	AC005534.1
ENSG00000214719.13	2.98353	0.144926	0.279071	2.98353	0.0134778	0.948263	AC005562.1
ENSG00000272070.1	0.764031	-0.0530378	0.776219	0.764031	-0.00600269	0.982802	AC005618.1
ENSG00000288095.1	-0.562517	0.0569156	0.865208	-0.562517	0.223497	0.583397	AC005618.4
ENSG00000262879.6	5.16431	0.242361	0.00517113	5.16431	0.129751	0.141258	AC005670.3
ENSG00000277200.1	0.215835	-0.562994	0.0579718	0.215835	-0.382846	0.24116	AC005696.4
ENSG00000266934.1	-0.222182	-0.594693	0.0793608	-0.222182	-0.0992027	0.827598	AC005746.1
ENSG00000267131.1	0.270056	-0.063574	0.834485	0.270056	0.226919	0.27773	AC005746.2
ENSG00000280202.1	2.55695	-0.000410359	0.998767	2.55695	-0.193309	0.432722	AC005831.1
ENSG00000255639.3	3.45065	0.367508	0.0685747	3.45065	0.00885151	0.979279	AC005833.1
ENSG00000261335.1	-0.260453	0.0194768	0.942659	-0.260453	0.096561	0.793311	AC005837.1
ENSG00000279089.1	0.934558	0.100966	0.735266	0.934558	0.278465	0.41774	AC005839.1
ENSG00000256433.3	-1.4467	0.0256927	0.950919	-1.4467	0.323844	0.467072	AC005840.2
ENSG00000250770.3	-1.0613	-0.0604808	0.87518	-1.0613	0.0949853	0.849639	AC005865.1
ENSG00000287886.1	2.31196	-0.349866	0.0149989	2.31196	-0.201503	0.196456	AC005914.1
ENSG00000247011.2	-0.53875	-0.367961	0.218549	-0.53875	-0.824158	0.0276545	AC005920.1
ENSG00000267059.2	2.4779	-0.278082	0.495015	2.4779	0.106831	0.846671	AC005943.1
ENSG00000287337.1	-0.840512	-0.099001	0.741045	-0.840512	-0.238806	0.482134	AC005962.2
ENSG00000283538.3	0.00818077	-0.344315	0.124117	0.00818077	-0.104707	0.648438	AC005972.3
ENSG00000266869.2	0.652101	-0.6621	0.00449121	0.652101	-0.511854	0.0276545	AC005993.1
ENSG00000226824.7	1.02543	-0.23359	0.186479	1.02543	-0.0406485	0.869005	AC006001.2
ENSG00000229180.7	3.58633	-0.012376	0.928282	3.58633	-0.0260554	0.875099	AC006001.3
ENSG00000286912.1	0.407819	0.130318	0.507191	0.407819	0.644495	0.00118579	AC006008.1
ENSG00000272638.1	-1.16097	-0.0761829	0.806321	-1.16097	0.354639	0.286908	AC006027.1
ENSG00000247853.2	-0.952981	0.155109	0.577151	-0.952981	0.121383	0.750255	AC006064.2
ENSG00000285238.2	4.75839	0.112227	0.5009	4.75839	0.0684316	0.761402	AC006064.6
ENSG00000263235.1	-0.571038	-0.352363	0.186368	-0.571038	-0.136838	0.702296	AC006111.2
ENSG00000256417.1	-0.691821	0.221927	0.389545	-0.691821	-0.247418	0.394368	AC006206.2
ENSG00000266921.2	-0.57067	0.435398	0.159231	-0.57067	0.372942	0.30257	AC006213.1
ENSG00000267058.1	-0.15983	0.0867828	0.736788	-0.15983	0.330036	0.250966	AC006213.2
ENSG00000272686.1	2.74853	-0.00680789	0.95443	2.74853	-0.0998057	0.439783	AC006333.1
ENSG00000277182.1	0.461964	-0.461656	0.0205475	0.461964	-0.234329	0.314031	AC006449.5
ENSG00000277969.1	0.553316	-0.0688385	0.739285	0.553316	-0.0221465	0.938576	AC006449.7
ENSG00000283196.2	2.90054	-0.00930554	0.941363	2.90054	0.137952	0.259816	AC006453.3
ENSG00000267575.7	2.63326	-0.0506796	0.718451	2.63326	0.0233523	0.90551	AC006504.5
ENSG00000281468.1	-0.913378	-0.0502222	0.859745	-0.913378	-0.0952026	0.778501	AC006504.7
ENSG00000279865.1	-1.34472	-0.0104341	0.97687	-1.34472	-0.809388	0.0326265	AC006511.4
ENSG00000261342.1	-1.44732	-0.307412	0.404343	-1.44732	0.0435465	0.940997	AC006538.1
ENSG00000267001.1	-0.0244457	-0.181167	0.59161	-0.0244457	-0.141465	0.752786	AC006538.2
ENSG00000235859.5	1.55134	-0.1642	0.336328	1.55134	-0.0346691	0.891808	AC006978.1
ENSG00000244239.1	1.00951	-0.395719	0.0494871	1.00951	-0.193835	0.326074	AC007009.1
ENSG00000273320.1	-1.29949	0.450535	0.302936	-1.29949	-0.624512	0.197226	AC007032.1
ENSG00000261094.2	1.21974	-0.016925	0.929013	1.21974	0.176524	0.38228	AC007066.2
ENSG00000213443.2	2.07056	-0.0347401	0.855674	2.07056	0.180827	0.373175	AC007068.1
ENSG00000263004.2	2.5502	-0.00732225	0.975014	2.5502	0.195415	0.338069	AC007114.1
ENSG00000279407.1	1.76206	0.0669662	0.766394	1.76206	0.0531069	0.873756	AC007191.1
ENSG00000268173.3	1.60093	-0.451529	0.252294	1.60093	-0.118101	0.838951	AC007192.1
ENSG00000261560.1	-0.80088	0.177624	0.737494	-0.80088	0.140889	0.831037	AC007216.3
ENSG00000285872.1	-1.28047	-0.181814	0.625942	-1.28047	-0.0592914	0.914248	AC007240.3
ENSG00000223813.3	1.49349	-0.127858	0.608414	1.49349	-0.132055	0.663028	AC007255.1
ENSG00000227014.6	-1.1237	-0.363689	0.20917	-1.1237	0.152575	0.680671	AC007285.1
ENSG00000267980.1	-0.767579	0.467734	0.194063	-0.767579	0.589003	0.174149	AC007292.1
ENSG00000224063.6	0.0198869	0.473023	0.122649	0.0198869	0.17875	0.632153	AC007319.1
ENSG00000261804.2	0.760358	0.41203	0.0510347	0.760358	-0.304268	0.286774	AC007342.4
ENSG00000262714.1	1.1131	0.31219	0.132966	1.1131	-0.296679	0.332093	AC007342.5
ENSG00000279722.1	-0.741844	-0.037126	0.932708	-0.741844	0.0712197	0.894715	AC007342.7
ENSG00000280027.1	-0.224766	0.462509	0.0764825	-0.224766	-0.128874	0.769676	AC007342.9
ENSG00000227946.1	1.0698	-0.653562	0.00223008	1.0698	-0.262755	0.213508	AC007383.1
ENSG00000272054.1	-0.280738	-0.102028	0.769487	-0.280738	0.036793	0.941425	AC007390.1
ENSG00000239467.6	1.57217	-0.155795	0.347784	1.57217	0.0790866	0.721995	AC007405.4
ENSG00000261799.1	2.3416	0.147847	0.461572	2.3416	-0.0602679	0.841171	AC007406.5
ENSG00000279059.1	2.25793	0.177425	0.472714	2.25793	0.156698	0.607614	AC007485.2
ENSG00000260329.1	-0.542122	-0.101486	0.744164	-0.542122	-0.380135	0.251465	AC007541.1
ENSG00000273343.1	-1.06885	0.343644	0.263165	-1.06885	0.40806	0.238941	AC007663.4
ENSG00000270571.2	1.1198	-0.585125	0.00586364	1.1198	-0.396687	0.0639454	AC007681.1
ENSG00000273729.1	0.410164	-0.102276	0.726604	0.410164	-0.177819	0.556164	AC007686.3
ENSG00000267213.4	-1.47841	0.268425	0.399932	-1.47841	0.270237	0.475635	AC007773.1
ENSG00000267009.6	-0.85156	0.109686	0.80366	-0.85156	0.420807	0.254698	AC007780.1
ENSG00000269069.1	-0.721746	-0.0474928	0.908963	-0.721746	-0.114361	0.820034	AC007842.1
ENSG00000277639.2	-0.77336	-0.113425	0.734954	-0.77336	0.110673	0.781214	AC007906.2
ENSG00000277534.1	2.57315	0.212195	0.219034	2.57315	0.190741	0.382219	AC007996.1
ENSG00000257261.6	3.08554	0.0290369	0.8129	3.08554	0.128361	0.28479	AC008014.1
ENSG00000272369.1	-0.931657	-0.0941341	0.801922	-0.931657	-0.062399	0.894589	AC008035.1
ENSG00000283041.1	1.1172	-0.207232	0.440368	1.1172	0.146763	0.637698	AC008038.1
ENSG00000233175.2	-1.01866	-0.342998	0.457263	-1.01866	-0.0620171	0.938652	AC008105.1
ENSG00000275560.1	-0.472669	0.480013	0.102744	-0.472669	0.311013	0.351871	AC008115.3
ENSG00000273015.2	4.79423	0.0297536	0.787168	4.79423	-0.118645	0.300902	AC008124.1
ENSG00000237310.2	-0.328487	0.0645442	0.827484	-0.328487	0.00840204	0.983431	AC008267.5
ENSG00000235584.3	1.046	-0.51016	0.00680229	1.046	-0.620316	0.00575514	AC008268.1
ENSG00000245317.2	0.902508	0.056895	0.85219	0.902508	-0.468337	0.129982	AC008393.1
ENSG00000249637.2	-0.241378	0.215279	0.362133	-0.241378	0.0139074	0.967608	AC008438.1
ENSG00000233937.7	2.82374	-0.166697	0.235498	2.82374	-0.00498054	0.981156	AC008443.1
ENSG00000250222.2	-0.576755	0.148163	0.58231	-0.576755	0.178101	0.586196	AC008443.5
ENSG00000279108.1	-0.472108	-0.338039	0.348792	-0.472108	-0.145823	0.765588	AC008537.3
ENSG00000197332.9	0.79335	0.457157	0.0716992	0.79335	0.384552	0.208233	AC008543.1
ENSG00000261754.2	-0.347134	-0.239933	0.352651	-0.347134	-0.462608	0.0467519	AC008555.1
ENSG00000271109.2	0.508964	-0.138906	0.553982	0.508964	0.191566	0.486849	AC008555.4
ENSG00000280106.1	-0.914301	-0.201068	0.59248	-0.914301	0.179616	0.729194	AC008555.7
ENSG00000277013.1	1.06632	0.0492877	0.83401	1.06632	0.0372874	0.915897	AC008556.1
ENSG00000285000.1	2.23555	0.115958	0.87507	2.23555	0.239407	0.781779	AC008581.2
ENSG00000275719.1	-0.52661	-0.129239	0.717793	-0.52661	0.0283056	0.951794	AC008622.2
ENSG00000253768.1	-0.892086	0.391278	0.277392	-0.892086	0.222685	0.583397	AC008663.1
ENSG00000267475.1	-0.899016	-0.59661	0.0386398	-0.899016	-0.229033	0.493129	AC008736.1
ENSG00000273420.1	0.648685	-0.284262	0.627629	0.648685	0.0694449	0.929461	AC008738.7
ENSG00000268204.1	-1.17495	0.312294	0.512336	-1.17495	0.356675	0.510493	AC008763.1
ENSG00000268790.5	2.98366	-0.35822	0.126469	2.98366	0.11201	0.714992	AC008764.4
ENSG00000269399.2	0.286016	-0.237593	0.35561	0.286016	0.394504	0.192917	AC008764.6
ENSG00000279529.1	0.529461	-0.112128	0.778427	0.529461	0.320096	0.523304	AC008764.8
ENSG00000279748.1	-1.24855	-0.539532	0.111651	-1.24855	-0.252207	0.57501	AC008764.9
ENSG00000249042.6	5.82501	0.243648	0.125237	5.82501	0.184403	0.323317	AC008771.1
ENSG00000250240.6	-0.0854368	0.310962	0.188357	-0.0854368	0.188561	0.541403	AC008840.1
ENSG00000260751.2	-0.658557	-0.108533	0.811137	-0.658557	0.14628	0.813031	AC008870.2
ENSG00000287263.1	-0.233881	-0.222098	0.409724	-0.233881	0.052833	0.890352	AC008875.3
ENSG00000286828.1	-0.371977	-0.284266	0.181072	-0.371977	-0.0478934	0.87567	AC008883.3
ENSG00000279198.1	-0.399644	-0.0637208	0.886159	-0.399644	-0.0861481	0.862766	AC008894.3
ENSG00000279948.1	-1.09664	-0.494176	0.144848	-1.09664	-0.161862	0.72746	AC008895.1
ENSG00000260136.6	0.0887199	-0.420844	0.0662151	0.0887199	-0.251414	0.311806	AC008915.3
ENSG00000247796.3	2.69575	-0.0282658	0.778647	2.69575	-0.00949488	0.943863	AC008966.1
ENSG00000176593.8	2.11562	0.243792	0.0515926	2.11562	0.0609625	0.73497	AC008969.1
ENSG00000267751.5	2.81315	-0.00485191	0.974624	2.81315	0.0905866	0.551789	AC009005.1
ENSG00000196696.13	4.89954	-0.154058	0.376375	4.89954	-0.0539935	0.820392	AC009022.1
ENSG00000214331.8	3.10277	-0.208125	0.164139	3.10277	-0.00384868	0.985092	AC009053.2
ENSG00000261079.1	-0.33558	0.0213875	0.949172	-0.33558	0.086282	0.816993	AC009053.3
ENSG00000270049.3	-0.0132236	0.185448	0.521685	-0.0132236	0.227122	0.472737	AC009061.2
ENSG00000260778.5	0.0690068	-0.171374	0.520663	0.0690068	-0.13558	0.661882	AC009065.5
ENSG00000286221.1	-0.188267	0.637841	0.055767	-0.188267	0.614196	0.058419	AC009070.1
ENSG00000280152.1	0.684168	-0.188871	0.477568	0.684168	0.1587	0.647215	AC009078.3
ENSG00000259877.2	2.74458	-0.259861	0.0337243	2.74458	-0.353039	0.0078714	AC009113.1
ENSG00000276131.1	-1.53409	-0.317955	0.202625	-1.53409	-0.390808	0.165367	AC009118.2
ENSG00000260228.6	4.21137	-0.0809425	0.556603	4.21137	-0.342769	0.0268946	AC009119.1
ENSG00000259972.3	2.07417	-0.24851	0.0892878	2.07417	-0.0938543	0.612566	AC009120.2
ENSG00000263080.1	-1.24277	0.4906	0.0867341	-1.24277	0.38338	0.212228	AC009121.4
ENSG00000247121.7	-0.0649391	-0.34217	0.0978569	-0.0649391	-0.0427919	0.88864	AC009126.1
ENSG00000238045.9	-0.272521	-0.370288	0.22793	-0.272521	-0.170099	0.709648	AC009133.1
ENSG00000280893.1	3.79002	0.0190316	0.941908	3.79002	0.471702	0.042849	AC009133.6
ENSG00000260495.1	-0.601936	-0.261107	0.502982	-0.601936	0.248076	0.61756	AC009148.1
ENSG00000274220.1	1.42118	-0.131464	0.453468	1.42118	-0.248285	0.198659	AC009163.7
ENSG00000272913.1	3.41451	-0.107746	0.373248	3.41451	-0.170905	0.212484	AC009237.14
ENSG00000273305.1	-0.885717	-0.255807	0.332968	-0.885717	-0.167174	0.640921	AC009237.15
ENSG00000229689.3	1.94586	-0.257007	0.135606	1.94586	-0.266928	0.158213	AC009237.3
ENSG00000230383.1	-0.596108	0.239183	0.54365	-0.596108	0.294373	0.520236	AC009245.1
ENSG00000273576.1	0.213492	-0.384386	0.168827	0.213492	-0.505511	0.128571	AC009283.1
ENSG00000273080.1	-0.0767255	-0.373048	0.198382	-0.0767255	-0.347236	0.318438	AC009309.2
ENSG00000216895.9	1.68439	0.142979	0.258454	1.68439	0.0427944	0.807668	AC009403.1
ENSG00000236255.2	-1.2193	-0.104123	0.807663	-1.2193	0.3318	0.485584	AC009404.1
ENSG00000286075.1	5.19294	0.155286	0.152013	5.19294	-0.0153921	0.926192	AC009412.1
ENSG00000235192.1	-1.67373	-0.0481363	0.895244	-1.67373	0.258218	0.483737	AC009495.3
ENSG00000224152.1	2.16984	0.0507904	0.769752	2.16984	-0.0186596	0.942824	AC009506.2
ENSG00000258216.7	-1.38037	-0.123233	0.728378	-1.38037	0.108721	0.815309	AC009522.1
ENSG00000111788.10	3.12582	-0.0550949	0.832968	3.12582	0.184877	0.488855	AC009533.1
ENSG00000258056.2	2.37076	-0.0929347	0.479833	2.37076	-0.158365	0.2761	AC009779.3
ENSG00000258311.5	0.146592	-0.170363	0.611757	0.146592	0.0920375	0.867826	AC009779.4
ENSG00000251867.4	0.574922	-0.0509595	0.824621	0.574922	-0.376734	0.081532	AC009812.1
ENSG00000260317.1	-1.13087	-0.384569	0.509983	-1.13087	0.075384	0.93229	AC009812.4
ENSG00000270277.1	-0.109112	-0.0274921	0.911992	-0.109112	-0.36894	0.138889	AC009948.2
ENSG00000270956.1	-1.12989	-0.636003	0.0768901	-1.12989	-0.445949	0.276834	AC009948.3
ENSG00000226266.6	-0.21229	0.0716611	0.809523	-0.21229	-0.086539	0.827552	AC009961.1
ENSG00000256646.7	4.5312	0.0810774	0.378042	4.5312	0.0193123	0.884975	AC010132.3
ENSG00000235726.7	-0.811216	-0.0916229	0.761307	-0.811216	-0.0718382	0.855098	AC010148.1
ENSG00000261324.2	1.71096	-0.143243	0.610798	1.71096	0.0159572	0.967153	AC010168.2
ENSG00000258101.2	-0.266883	0.0574867	0.844002	-0.266883	-0.0572264	0.880398	AC010173.1
ENSG00000288585.1	1.84905	-0.453366	0.067981	1.84905	-0.126401	0.701575	AC010184.1
ENSG00000256594.8	4.55846	0.0190069	0.908851	4.55846	-0.0425956	0.844151	AC010186.2
ENSG00000257027.1	3.22831	0.020919	0.884865	3.22831	-0.0713273	0.673986	AC010186.3
ENSG00000271327.1	-1.17879	-0.419011	0.261706	-1.17879	0.337596	0.475635	AC010201.2
ENSG00000257489.6	0.679299	-0.294719	0.264205	0.679299	-0.0837891	0.813508	AC010203.1
ENSG00000250608.2	-1.13685	-0.577125	0.309584	-1.13685	0.295856	0.679824	AC010210.1
ENSG00000167774.2	0.851498	0.122914	0.923646	0.851498	0.401776	0.808551	AC010323.1
ENSG00000270804.1	0.536035	-0.195349	0.304457	0.536035	0.0567447	0.833295	AC010326.4
ENSG00000276570.1	0.569436	-0.177085	0.579925	0.569436	-0.337266	0.368184	AC010327.6
ENSG00000285589.1	1.30516	-0.507919	0.0253439	1.30516	0.0567214	0.87567	AC010422.8
ENSG00000188242.4	3.7525	-0.107614	0.330925	3.7525	-0.180611	0.141983	AC010442.1
ENSG00000287963.1	-1.4828	-0.146979	0.757854	-1.4828	0.0122027	0.985092	AC010476.2
ENSG00000261360.1	-1.22458	-0.211742	0.697557	-1.22458	-0.555868	0.334921	AC010491.1
ENSG00000275234.1	1.65686	-0.206175	0.222689	1.65686	-0.0215028	0.934688	AC010503.5
ENSG00000282339.1	1.28639	-0.120101	0.681485	1.28639	-0.424136	0.169945	AC010507.2
ENSG00000268750.7	-0.679118	0.0713778	0.847178	-0.679118	0.109396	0.821468	AC010522.1
ENSG00000226180.3	-0.0233778	0.0944855	0.765629	-0.0233778	0.0928658	0.798212	AC010536.1
ENSG00000275734.2	0.365283	0.0725146	0.749132	0.365283	-0.232378	0.341231	AC010538.1
ENSG00000213976.4	0.408765	0.0786332	0.73714	0.408765	-0.0136648	0.968653	AC010615.1
ENSG00000268119.6	2.48021	0.344419	0.00389596	2.48021	0.0206044	0.903144	AC010615.2
ENSG00000286667.1	0.108099	-0.618419	0.0105098	0.108099	-0.0351991	0.934288	AC010641.2
ENSG00000283103.3	2.79053	-0.290667	0.0394514	2.79053	-0.0308846	0.879754	AC010642.2
ENSG00000240758.2	-0.196681	-0.1279	0.769413	-0.196681	0.629025	0.100034	AC010655.2
ENSG00000273184.1	2.12119	0.973197	0.036903	2.12119	0.960523	0.065995	AC010655.4
ENSG00000270574.1	-0.685655	-0.264087	0.444075	-0.685655	0.150405	0.76346	AC010680.2
ENSG00000267520.2	2.32341	-0.358337	0.460796	2.32341	-0.632599	0.277099	AC010733.1
ENSG00000261379.1	-0.785424	-0.581082	0.0288969	-0.785424	0.366355	0.203038	AC010735.1
ENSG00000272622.2	2.59171	0.226679	0.0740626	2.59171	0.317024	0.0214386	AC010735.2
ENSG00000226853.3	-0.416088	0.039278	0.909303	-0.416088	-0.149115	0.710473	AC010894.2
ENSG00000269973.1	1.24243	0.198574	0.303607	1.24243	0.0822799	0.765588	AC010969.2
ENSG00000287016.1	-0.25133	0.87348	0.006567	-0.25133	0.225102	0.483539	AC010996.1
ENSG00000272692.2	-1.12804	-0.819525	0.0739054	-1.12804	-0.108284	0.870979	AC010997.4
ENSG00000212195.2	-0.829195	0.383319	0.114745	-0.829195	-0.114473	0.747858	AC011195.1
ENSG00000249839.1	1.35979	-0.850984	0.0285567	1.35979	-0.19806	0.655431	AC011330.1
ENSG00000275601.1	-0.488615	0.0436424	0.915222	-0.488615	-0.669033	0.100301	AC011330.2
ENSG00000287630.1	-0.785441	-0.563944	0.0200313	-0.785441	-0.26541	0.337792	AC011370.1
ENSG00000283897.2	0.0968964	0.204001	0.428779	0.0968964	0.0256183	0.944126	AC011416.3
ENSG00000267383.7	0.0313917	0.484979	0.0309981	0.0313917	-0.00106364	0.997286	AC011447.3
ENSG00000280079.1	0.342911	0.179497	0.512564	0.342911	-0.000928312	0.998093	AC011447.7
ENSG00000286177.1	-0.42878	0.389806	0.135795	-0.42878	0.247382	0.377282	AC011462.5
ENSG00000267827.5	-0.309455	1.3205	0.135175	-0.309455	0.143997	0.896552	AC011468.2
ENSG00000268864.4	2.68226	0.345166	0.0394819	2.68226	0.610828	0.000435593	AC011487.2
ENSG00000267385.1	-1.0521	0.510262	0.172946	-1.0521	0.720396	0.113063	AC011498.4
ENSG00000280239.1	-1.19541	0.176914	0.654178	-1.19541	0.24098	0.598488	AC011498.7
ENSG00000269397.1	-0.37847	0.533239	0.0744369	-0.37847	0.211374	0.538287	AC011503.2
ENSG00000167807.15	-0.109001	-0.18558	0.718778	-0.109001	0.314031	0.594332	AC011511.1
ENSG00000258017.2	0.976	0.203094	0.465378	0.976	-0.328872	0.323753	AC011603.3
ENSG00000268573.1	1.00998	-0.361249	0.0727444	1.00998	-0.325975	0.141499	AC011815.1
ENSG00000259349.2	1.88596	0.159142	0.340679	1.88596	0.224797	0.257284	AC011921.1
ENSG00000279277.2	-0.358888	-0.54894	0.0519692	-0.358888	0.102273	0.775426	AC012020.1
ENSG00000227252.2	0.219934	-0.269857	0.207356	0.219934	-0.348228	0.142161	AC012063.1
ENSG00000271936.1	-0.627684	0.426087	0.144673	-0.627684	-0.178857	0.628781	AC012073.1
ENSG00000234327.8	1.10703	0.336866	0.0747354	1.10703	0.141237	0.578027	AC012146.1
ENSG00000260537.2	1.95785	0.277802	0.670889	1.95785	0.180432	0.822859	AC012184.2
ENSG00000261777.6	0.732666	0.0999771	0.516042	0.732666	-0.0136618	0.955186	AC012184.3
ENSG00000285667.1	-0.873176	0.197411	0.606223	-0.873176	-0.0166553	0.975078	AC012291.3
ENSG00000272667.1	0.325875	0.0579743	0.841921	0.325875	-0.0316964	0.936308	AC012306.2
ENSG00000286873.1	-0.172671	-0.502656	0.0386398	-0.172671	-0.389852	0.138838	AC012306.4
ENSG00000232098.3	3.32467	-0.0777132	0.44023	3.32467	-0.028821	0.841171	AC012313.1
ENSG00000268543.1	-0.752928	-0.222884	0.388323	-0.752928	0.343916	0.253627	AC012313.4
ENSG00000269054.2	-1.64823	-0.621607	0.131025	-1.64823	0.398791	0.401301	AC012313.6
ENSG00000269473.1	0.328913	-0.0796299	0.723782	0.328913	0.0948495	0.742317	AC012313.8
ENSG00000260772.1	2.49132	0.303043	0.537336	2.49132	-0.0161601	0.983431	AC012321.1
ENSG00000272994.1	1.76539	0.0577579	0.759695	1.76539	0.125942	0.622776	AC012360.3
ENSG00000271976.1	0.472124	0.152907	0.402653	0.472124	0.213975	0.373297	AC012467.2
ENSG00000285587.1	-1.47819	-0.0816423	0.766153	-1.47819	-0.300779	0.364199	AC012470.1
ENSG00000273466.1	-0.929054	-0.312599	0.395221	-0.929054	-0.00812001	0.987427	AC012510.1
ENSG00000279348.1	2.02633	0.170144	0.210354	2.02633	-0.0826794	0.659322	AC012513.3
ENSG00000271843.1	-0.346395	0.234362	0.339457	-0.346395	-0.0643807	0.871241	AC012557.1
ENSG00000261526.2	1.76993	-0.0411667	0.797698	1.76993	-0.0248927	0.912448	AC012615.1
ENSG00000259802.1	0.695424	-0.0507371	0.824576	0.695424	-0.154676	0.550671	AC012640.4
ENSG00000250616.2	2.0188	0.33524	0.0108318	2.0188	0.100352	0.550937	AC012645.1
ENSG00000262712.1	-0.737306	0.0878978	0.756075	-0.737306	0.112441	0.74619	AC012676.1
ENSG00000280063.1	1.19092	-0.391211	0.147876	1.19092	-0.189022	0.604546	AC012676.5
ENSG00000279765.3	-0.663261	0.147977	0.709756	-0.663261	-0.352751	0.448194	AC013394.1
ENSG00000173867.10	0.524519	0.0530396	0.922623	0.524519	-0.0819556	0.90933	AC013489.1
ENSG00000259345.7	1.16393	0.252078	0.21258	1.16393	0.411802	0.0724204	AC013652.1
ENSG00000232386.9	0.645064	-0.410875	0.0892878	0.645064	-0.265581	0.296636	AC015712.1
ENSG00000259583.3	-0.684758	-1.06579	0.000425162	-0.684758	-0.861987	0.00121917	AC015712.2
ENSG00000272808.4	2.01312	-0.693109	0.000224689	2.01312	-0.563584	0.00250319	AC015712.6
ENSG00000284526.1	2.19682	0.0600407	0.766326	2.19682	0.165247	0.444419	AC015802.6
ENSG00000264112.1	3.40682	0.252581	0.252294	3.40682	0.629177	0.0078714	AC015813.1
ENSG00000266086.3	4.27719	0.666316	0.056984	4.27719	0.584021	0.127304	AC015813.2
ENSG00000279069.1	0.782688	0.181552	0.3396	0.782688	-0.248029	0.191851	AC015813.5
ENSG00000279207.1	4.3076	0.441648	0.00812849	4.3076	0.265625	0.119236	AC015813.6
ENSG00000270977.2	0.228097	0.304815	0.141326	0.228097	-0.162779	0.530941	AC015849.5
ENSG00000278600.1	2.52217	-0.156616	0.432274	2.52217	0.00512279	0.986517	AC015871.3
ENSG00000274213.1	-0.98727	0.0779556	0.830811	-0.98727	0.758097	0.0478035	AC015912.3
ENSG00000262884.1	0.350471	-0.147601	0.400403	0.350471	-0.125282	0.594332	AC015921.1
ENSG00000276855.1	1.38864	-0.211462	0.196154	1.38864	-0.253315	0.198543	AC015922.3
ENSG00000272606.1	0.356275	-0.307497	0.0936353	0.356275	-0.168979	0.438885	AC015982.2
ENSG00000224746.2	-1.0607	0.268449	0.427778	-1.0607	0.0305523	0.955142	AC015987.1
ENSG00000093100.13	1.91679	-0.179856	0.721266	1.91679	-0.151173	0.806646	AC016026.1
ENSG00000225335.3	-0.521511	-0.544249	0.0612174	-0.521511	-0.322885	0.31727	AC016027.1
ENSG00000246089.3	1.48883	-0.324073	0.130841	1.48883	-0.191406	0.483063	AC016065.1
ENSG00000270964.1	0.566988	-0.115326	0.583092	0.566988	-0.250796	0.269385	AC016355.1
ENSG00000227540.1	1.16847	-0.0320067	0.865798	1.16847	0.116476	0.594612	AC016394.2
ENSG00000272599.2	-0.0146784	0.134556	0.643352	-0.0146784	0.286913	0.417225	AC016394.3
ENSG00000288559.1	0.0313216	-0.0449697	0.824602	0.0313216	-0.109131	0.699882	AC016394.4
ENSG00000272384.1	-0.375018	-0.332012	0.201707	-0.375018	-0.333042	0.301324	AC016405.3
ENSG00000282393.1	1.01113	0.14192	0.442832	1.01113	-0.111192	0.674094	AC016588.2
ENSG00000276846.1	0.802167	-0.327455	0.0537831	0.802167	-0.241381	0.205508	AC016590.3
ENSG00000286104.1	0.978933	-0.259712	0.136126	0.978933	-0.386002	0.0498849	AC016629.3
ENSG00000286081.1	1.69023	-0.246561	0.3047	1.69023	-0.459604	0.0281424	AC016682.1
ENSG00000259495.3	1.51702	-0.330769	0.0845115	1.51702	-0.613017	0.00294507	AC016705.2
ENSG00000270820.6	0.999869	0.270143	0.163021	0.999869	0.0836107	0.713959	AC016727.1
ENSG00000271151.1	-0.687055	-0.52061	0.21256	-0.687055	0.242694	0.662386	AC016737.1
ENSG00000212978.6	2.84136	0.173181	0.115122	2.84136	0.0962574	0.484942	AC016747.1
ENSG00000270195.2	-0.260947	-0.203983	0.656384	-0.260947	0.3065	0.567949	AC016773.2
ENSG00000285106.2	-1.15133	0.0334014	0.938713	-1.15133	0.67223	0.0723262	AC016831.6
ENSG00000233223.3	2.31422	0.0491609	0.831535	2.31422	0.315645	0.12773	AC016876.2
ENSG00000264772.6	2.40923	-0.0110218	0.965683	2.40923	0.393562	0.121378	AC016876.3
ENSG00000230732.4	-1.48674	0.0715411	0.872818	-1.48674	-0.426852	0.391336	AC016949.1
ENSG00000259620.1	-0.90698	0.647389	0.114662	-0.90698	0.104868	0.860881	AC016987.1
ENSG00000259985.1	-0.42039	-0.444479	0.289067	-0.42039	-0.27031	0.58041	AC017100.1
ENSG00000285596.1	-0.865851	-0.30229	0.271971	-0.865851	0.00888586	0.983431	AC017116.2
ENSG00000265778.3	-0.0586814	0.338312	0.223609	-0.0586814	0.255482	0.390072	AC018413.1
ENSG00000262560.1	-0.934179	0.510257	0.373817	-0.934179	0.371958	0.581188	AC018512.1
ENSG00000264920.2	2.32578	-0.220618	0.178216	2.32578	0.00950152	0.969947	AC018521.5
ENSG00000277559.1	1.07279	-0.231082	0.268308	1.07279	-0.0543786	0.848049	AC018553.1
ENSG00000283689.1	-0.828591	-0.16288	0.692702	-0.828591	-0.639607	0.114082	AC018553.2
ENSG00000279133.1	-0.0215511	0.671999	0.0631586	-0.0215511	0.534299	0.231923	AC018628.2
ENSG00000275778.2	1.01764	0.231055	0.326807	1.01764	0.0902797	0.755941	AC018630.2
ENSG00000230715.3	0.741321	-0.057892	0.815898	0.741321	-0.100349	0.72796	AC018638.2
ENSG00000243302.3	3.18202	-0.191204	0.209043	3.18202	-0.172118	0.322622	AC018638.4
ENSG00000243679.1	1.06308	-0.224644	0.29159	1.06308	-0.156528	0.559018	AC018638.5
ENSG00000273014.1	0.750733	-0.0807887	0.78171	0.750733	-0.372201	0.194883	AC018645.3
ENSG00000271122.1	3.49391	-0.112752	0.159213	3.49391	-0.137851	0.119314	AC018647.2
ENSG00000248599.2	-0.829457	-0.628186	0.084817	-0.829457	0.11253	0.823541	AC018781.1
ENSG00000269894.1	-1.52371	0.124515	0.83811	-1.52371	0.199917	0.784981	AC018809.1
ENSG00000286058.1	1.22781	-0.835984	0.00250576	1.22781	-0.444732	0.0783468	AC018865.2
ENSG00000272711.1	1.98438	-0.0972824	0.577627	1.98438	-0.240089	0.143841	AC019069.1
ENSG00000229852.4	0.653321	0.459407	0.0292341	0.653321	-0.0624636	0.824414	AC019205.1
ENSG00000283239.1	-0.883649	-2.76643	0.0767861	-0.883649	-0.21703	0.910802	AC019257.8
ENSG00000275441.1	-1.34702	-0.0123342	0.979764	-1.34702	0.216683	0.710865	AC020765.2
ENSG00000259306.2	-1.51431	-0.0818904	0.803339	-1.51431	0.219303	0.551994	AC020891.2
ENSG00000274104.1	-0.68901	0.0407372	0.883494	-0.68901	-0.192413	0.503422	AC020910.5
ENSG00000279329.1	0.583896	0.0233431	0.923646	0.583896	-0.171498	0.493738	AC020910.6
ENSG00000267216.1	0.388765	-0.331092	0.502982	0.388765	-0.0393561	0.956694	AC020915.1
ENSG00000268516.2	1.34008	-0.105985	0.424556	1.34008	-0.133643	0.454569	AC020915.3
ENSG00000283515.1	1.27829	-0.00661414	0.988844	1.27829	0.19157	0.709923	AC020915.5
ENSG00000267519.6	2.02594	0.0289536	0.949795	2.02594	0.838595	0.0598107	AC020916.1
ENSG00000280332.1	-0.213616	0.0302559	0.956017	-0.213616	0.0279142	0.969159	AC020917.4
ENSG00000262160.1	4.92567	-0.0243681	0.84263	4.92567	0.212939	0.0652587	AC020978.5
ENSG00000263276.1	-1.53349	0.042894	0.929586	-1.53349	0.282473	0.600325	AC020978.7
ENSG00000261338.2	-1.44527	0.316163	0.252377	-1.44527	0.47624	0.0726429	AC021016.1
ENSG00000230551.4	5.50034	-0.103558	0.621003	5.50034	0.231427	0.320009	AC021078.1
ENSG00000260774.1	-1.53244	-0.430103	0.283502	-1.53244	-0.000797861	0.999031	AC021087.3
ENSG00000286001.1	0.334833	0.39914	0.569287	0.334833	-0.224742	0.755941	AC021087.5
ENSG00000186019.11	-1.03465	0.55353	0.0482939	-1.03465	0.379697	0.226023	AC021092.1
ENSG00000272661.1	-0.418991	-0.34213	0.242078	-0.418991	0.486473	0.145695	AC021097.1
ENSG00000287262.1	-1.31182	0.155858	0.656384	-1.31182	0.459724	0.242051	AC021148.3
ENSG00000272267.2	-0.769558	0.490309	0.11951	-0.769558	-0.118351	0.777342	AC021242.3
ENSG00000271966.1	-0.757102	0.0283743	0.952177	-0.757102	-0.127056	0.81537	AC021321.1
ENSG00000272800.3	-0.981614	0.357842	0.239896	-0.981614	0.0723904	0.876792	AC021851.1
ENSG00000206567.10	1.43408	-0.367237	0.0476913	1.43408	-0.18654	0.396877	AC022007.1
ENSG00000237807.4	3.41983	-0.246784	0.0767006	3.41983	-0.461034	0.00185418	AC022034.1
ENSG00000267169.2	0.745701	-0.129551	0.495015	0.745701	0.0595897	0.818457	AC022098.1
ENSG00000280187.1	3.18747	-0.147411	0.0956311	3.18747	-0.171242	0.078018	AC022107.1
ENSG00000286261.1	1.17753	0.213729	0.199385	1.17753	-0.245375	0.217446	AC022137.3
ENSG00000269378.1	2.17231	0.164193	0.735438	2.17231	0.354151	0.434774	AC022149.1
ENSG00000269825.1	3.02565	-0.109434	0.431539	3.02565	-0.167972	0.295548	AC022150.4
ENSG00000260276.2	0.970923	-0.0435825	0.893903	0.970923	0.330816	0.280982	AC022167.2
ENSG00000263843.1	1.32052	-0.299879	0.191537	1.32052	-0.332574	0.194398	AC022211.3
ENSG00000247934.4	0.152893	-0.473859	0.0402756	0.152893	-0.528638	0.0447193	AC022364.1
ENSG00000272410.5	4.66713	0.00614963	0.973172	4.66713	0.0978784	0.618517	AC022384.1
ENSG00000286373.1	-0.122711	0.235653	0.22873	-0.122711	0.552207	0.0172119	AC022387.2
ENSG00000242288.9	0.782573	0.146357	0.786849	0.782573	-0.0445296	0.953271	AC022400.3
ENSG00000271816.1	-0.353086	0.2336	0.69851	-0.353086	-0.141599	0.872442	AC022400.5
ENSG00000272140.2	-0.660782	-0.130587	0.745548	-0.660782	0.247957	0.600563	AC022400.6
ENSG00000272916.5	0.827645	-0.20011	0.630806	0.827645	-0.0387397	0.952338	AC022400.7
ENSG00000279088.1	2.82174	0.125669	0.510191	2.82174	0.54631	0.00790526	AC022400.8
ENSG00000279689.1	-0.53449	-0.481836	0.0657286	-0.53449	-0.485167	0.111823	AC022400.9
ENSG00000280161.1	-0.552615	-0.13251	0.584267	-0.552615	-0.462823	0.0843054	AC022413.2
ENSG00000242615.1	0.525008	0.128462	0.609008	0.525008	0.456066	0.0796018	AC022415.2
ENSG00000258677.2	0.673372	-0.03109	0.915374	0.673372	0.0599492	0.875522	AC022826.2
ENSG00000279970.1	1.64987	-0.761525	1.0722e-05	1.64987	-0.774992	9.0885e-06	AC023024.2
ENSG00000260552.1	0.86875	0.0551385	0.747324	0.86875	-0.00495209	0.983269	AC023043.1
ENSG00000276900.1	0.49866	-0.156642	0.554675	0.49866	-0.0329918	0.929973	AC023157.2
ENSG00000259488.2	-0.46471	0.284419	0.364144	-0.46471	0.123157	0.77683	AC023355.2
ENSG00000257379.1	3.98156	-0.180522	0.568683	3.98156	0.0378336	0.929625	AC023509.1
ENSG00000270175.1	-0.396539	-0.836962	0.00424978	-0.396539	-1.00202	0.00189002	AC023509.3
ENSG00000261136.1	0.231497	-0.470606	0.222199	0.231497	-0.169828	0.752786	AC023908.3
ENSG00000271870.1	-0.150606	-0.124679	0.658751	-0.150606	0.312265	0.307232	AC024060.2
ENSG00000269044.2	0.542445	-0.0689763	0.769779	0.542445	0.258022	0.301177	AC024075.2
ENSG00000286909.1	0.990408	-0.362745	0.133319	0.990408	-0.4389	0.145993	AC024560.4
ENSG00000267277.1	-0.896147	-0.0799622	0.796445	-0.896147	0.318684	0.308008	AC024575.2
ENSG00000279794.1	-1.30019	0.129767	0.77625	-1.30019	-0.410361	0.403239	AC024580.2
ENSG00000275481.1	0.640669	-0.297955	0.177456	0.640669	-0.399647	0.129723	AC025031.4
ENSG00000267248.3	0.892859	0.131939	0.52262	0.892859	-0.0912307	0.705742	AC025048.2
ENSG00000257588.1	-0.931738	-0.62461	0.0579574	-0.931738	0.0582496	0.89575	AC025154.2
ENSG00000245904.4	-0.783799	0.930632	0.00870746	-0.783799	1.14343	0.00312928	AC025164.2
ENSG00000257921.6	-0.477878	-0.381812	0.718489	-0.477878	-0.316388	0.842233	AC025165.3
ENSG00000177738.4	4.75833	-0.0141217	0.87387	4.75833	-0.00140742	0.989693	AC025171.1
ENSG00000215068.8	3.92092	-0.117316	0.318405	3.92092	-0.0544973	0.720492	AC025171.2
ENSG00000251131.2	-0.994254	0.161515	0.57646	-0.994254	-0.735684	0.0143834	AC025171.3
ENSG00000272144.1	-0.857083	0.115685	0.741119	-0.857083	-0.0462196	0.923171	AC025171.4
ENSG00000272086.1	0.833059	-0.314535	0.0536565	0.833059	-0.4826	0.00691172	AC025181.2
ENSG00000256664.1	2.38062	0.0423612	0.78517	2.38062	0.171643	0.28349	AC025423.2
ENSG00000285999.1	0.289086	-0.0959692	0.750061	0.289086	-0.000929123	0.99797	AC025442.2
ENSG00000286193.2	0.450939	-0.363174	0.151028	0.450939	-0.806734	0.00404092	AC025449.2
ENSG00000263766.5	-1.45165	-0.313666	0.320561	-1.45165	-0.0269684	0.955988	AC025682.2
ENSG00000254485.5	-0.279338	-0.267706	0.374247	-0.279338	-0.231835	0.506897	AC026191.1
ENSG00000286156.1	1.03848	-0.0629687	0.754372	1.03848	-0.173655	0.359652	AC026273.1
ENSG00000268129.1	0.0915296	0.00556017	0.985314	0.0915296	0.0847111	0.827598	AC026304.1
ENSG00000274964.1	0.533934	0.22765	0.279556	0.533934	0.200234	0.425475	AC026356.1
ENSG00000256028.2	2.65042	-0.32238	0.356863	2.65042	0.117876	0.808588	AC026362.1
ENSG00000280206.1	2.46611	0.157808	0.210128	2.46611	0.303206	0.0567745	AC026401.3
ENSG00000188002.10	4.42394	-0.0968838	0.24522	4.42394	-0.151059	0.106047	AC026412.1
ENSG00000260914.3	5.43479	-0.160293	0.0958402	5.43479	0.0429579	0.738947	AC026464.4
ENSG00000272617.3	2.96953	-0.0695703	0.86652	2.96953	0.285208	0.497608	AC026464.6
ENSG00000260267.1	2.1913	-0.352757	0.0360907	2.1913	-0.128542	0.477199	AC026471.1
ENSG00000270021.1	0.412833	-0.768436	0.00091266	0.412833	-0.450476	0.0324988	AC026691.1
ENSG00000271781.1	-0.915481	-0.136981	0.727064	-0.915481	-0.27264	0.542267	AC026740.1
ENSG00000279908.1	-1.3559	-0.803825	0.013399	-1.3559	-0.436486	0.206024	AC026748.1
ENSG00000286388.1	1.46809	-0.505594	0.00286012	1.46809	-0.712327	0.000183384	AC026748.3
ENSG00000272323.1	0.595984	-0.196077	0.433345	0.595984	-0.686838	0.0104833	AC026801.2
ENSG00000285669.1	-1.16339	0.360028	0.273366	-1.16339	0.0239446	0.960525	AC026979.4
ENSG00000267040.6	0.0468033	0.125482	0.667883	0.0468033	-0.288563	0.381523	AC027097.1
ENSG00000253671.3	-0.542593	-0.525153	0.100539	-0.542593	-0.445021	0.110727	AC027117.1
ENSG00000259426.6	0.324409	-0.199523	0.404574	0.324409	-0.620554	0.00966408	AC027237.5
ENSG00000257894.2	-0.218084	-0.250847	0.141045	-0.218084	-0.285158	0.16893	AC027288.3
ENSG00000280138.1	1.00193	0.16124	0.602236	1.00193	-0.0662831	0.901092	AC027290.3
ENSG00000267317.2	2.02548	-0.173366	0.176458	2.02548	-0.109353	0.501442	AC027307.2
ENSG00000185332.8	1.31056	-0.556661	0.0129809	1.31056	-0.403313	0.0616584	AC027601.1
ENSG00000287431.1	1.49804	-0.457762	0.113691	1.49804	-0.0929959	0.839557	AC027601.6
ENSG00000272831.1	1.02228	-0.341527	0.0678365	1.02228	0.106582	0.671852	AC027644.3
ENSG00000284461.2	-0.0496373	-0.298947	0.448751	-0.0496373	0.359343	0.427092	AC027644.4
ENSG00000276075.1	-0.286655	-0.525471	0.10382	-0.286655	-0.59927	0.106865	AC027682.6
ENSG00000262903.1	-1.331	0.201212	0.650663	-1.331	0.758974	0.114599	AC027796.4
ENSG00000257411.2	3.75244	0.601096	0.313521	3.75244	0.260478	0.789562	AC034102.2
ENSG00000249572.1	-0.808607	-0.0997079	0.812911	-0.808607	-0.194647	0.731564	AC034231.1
ENSG00000271918.1	0.0769488	-0.305375	0.135006	0.0769488	-0.220915	0.398241	AC034236.2
ENSG00000253404.1	1.50413	-0.282911	0.0597757	1.50413	-0.238179	0.140956	AC034243.1
ENSG00000253200.1	0.325253	-0.258579	0.302733	0.325253	-0.26031	0.39304	AC037459.2
ENSG00000262691.1	-0.915527	0.353226	0.492828	-0.915527	0.532968	0.393104	AC040160.1
ENSG00000261884.2	0.719156	-0.279884	0.320401	0.719156	0.454662	0.175107	AC040162.1
ENSG00000263126.1	1.01865	-0.396315	0.192854	1.01865	0.0143511	0.975188	AC040162.3
ENSG00000260018.1	0.633132	0.185464	0.721818	0.633132	-0.106878	0.877532	AC040169.1
ENSG00000253210.2	1.06592	-0.298183	0.144515	1.06592	-0.0651608	0.818535	AC040970.1
ENSG00000223808.1	2.92323	0.309134	0.00865556	2.92323	0.374372	0.00265655	AC044784.1
ENSG00000248932.6	2.46806	-0.289346	0.00793456	2.46806	-0.183053	0.102796	AC046134.2
ENSG00000229334.1	-1.12662	-0.347069	0.304179	-1.12662	-0.153879	0.72862	AC046143.1
ENSG00000259362.2	-0.752771	0.258941	0.402609	-0.752771	-0.192429	0.691225	AC046168.1
ENSG00000257354.2	1.6156	-0.0928014	0.760675	1.6156	0.1218	0.728839	AC048341.1
ENSG00000275180.1	0.0662768	0.0693075	0.849453	0.0662768	0.70736	0.0594017	AC048341.2
ENSG00000259244.1	-0.973257	-0.378375	0.319347	-0.973257	-0.439859	0.296413	AC048382.2
ENSG00000229525.1	-0.607356	-0.323986	0.299095	-0.607356	-0.0737058	0.882002	AC053503.1
ENSG00000278864.1	1.04733	-0.360499	0.230081	1.04733	-0.148669	0.671253	AC055811.4
ENSG00000286190.1	-0.903198	-0.977516	0.00317888	-0.903198	-0.44921	0.248622	AC055839.2
ENSG00000253125.1	2.94412	0.545113	1.0722e-05	2.94412	0.807996	8.52034e-08	AC055854.1
ENSG00000267002.4	2.79436	-0.219647	0.103696	2.79436	-0.0367012	0.853798	AC060780.1
ENSG00000287900.1	0.574803	0.283943	0.371606	0.574803	0.893612	0.0060667	AC061961.1
ENSG00000266970.1	-0.232019	0.0324351	0.92108	-0.232019	0.0895887	0.823541	AC061992.2
ENSG00000287686.1	0.215795	-0.162382	0.50376	0.215795	-0.350271	0.223341	AC062029.1
ENSG00000286011.1	-0.458567	-0.122059	0.675543	-0.458567	-0.0857029	0.839976	AC062037.4
ENSG00000228801.6	2.37325	-0.323018	0.0124829	2.37325	-0.354999	0.00744249	AC064807.1
ENSG00000273456.1	0.504728	-0.222296	0.271039	0.504728	-0.173533	0.473475	AC064836.2
ENSG00000284540.1	-1.55894	0.191643	0.594828	-1.55894	0.104304	0.850484	AC066615.1
ENSG00000272631.1	1.28415	-0.151463	0.594598	1.28415	-0.0699529	0.860226	AC067750.1
ENSG00000266962.2	2.70891	-0.190767	0.293398	2.70891	-0.175607	0.389884	AC067852.2
ENSG00000287710.1	-0.669558	0.109723	0.679828	-0.669558	-0.0879119	0.808551	AC067852.5
ENSG00000287576.1	0.119811	-0.0895262	0.712131	0.119811	-0.525224	0.0492762	AC067930.8
ENSG00000251485.1	-1.10823	-0.492024	0.266537	-1.10823	-0.736153	0.172436	AC068134.3
ENSG00000283341.2	-0.731251	-0.398989	0.328443	-0.731251	-0.00686548	0.990666	AC068205.2
ENSG00000260274.1	2.40221	0.00525083	0.971488	2.40221	-0.073404	0.658676	AC068338.2
ENSG00000279912.1	-1.29854	1.13773	0.0394819	-1.29854	0.160774	0.826746	AC068448.2
ENSG00000274828.1	3.24359	-0.180623	0.103708	3.24359	-0.159081	0.214175	AC068473.5
ENSG00000249319.2	-0.683417	-0.056593	0.941773	-0.683417	0.175666	0.849424	AC068533.4
ENSG00000283228.1	4.18182	0.287925	0.189348	4.18182	-0.0248587	0.945385	AC068547.1
ENSG00000250644.3	2.5179	0.535749	0.0115657	2.5179	0.699093	0.00237714	AC068580.4
ENSG00000283674.3	1.07421	0.0117564	0.967982	1.07421	0.159971	0.616545	AC068587.4
ENSG00000283149.1	1.71039	-0.135909	0.556546	1.71039	-0.195096	0.47887	AC068631.3
ENSG00000258384.1	-1.23293	0.0945349	0.748817	-1.23293	-0.0486996	0.916814	AC068831.2
ENSG00000284946.1	4.2159	0.0196393	0.944465	4.2159	0.211442	0.500875	AC068831.8
ENSG00000277782.1	-0.162555	-0.252565	0.227028	-0.162555	-0.364097	0.120849	AC068870.2
ENSG00000257337.7	5.28248	-0.15359	0.141511	5.28248	-0.0908354	0.469944	AC068888.1
ENSG00000258539.1	-0.911361	-0.587807	0.165748	-0.911361	-0.809816	0.0880598	AC068896.3
ENSG00000284820.1	-0.368094	0.478787	0.299778	-0.368094	0.220172	0.728963	AC068946.2
ENSG00000253361.3	1.56622	-0.417813	0.00719122	1.56622	-0.00384956	0.985092	AC069120.1
ENSG00000260572.1	-0.880957	0.0619219	0.83528	-0.880957	-0.394644	0.166741	AC069224.2
ENSG00000256364.1	-1.00628	-0.204692	0.626009	-1.00628	-0.195422	0.708533	AC069234.2
ENSG00000274272.1	-0.226934	-0.771975	0.0916711	-0.226934	-0.446799	0.46453	AC069281.2
ENSG00000286192.1	2.17712	-0.373588	0.142885	2.17712	-0.0337834	0.93519	AC069288.1
ENSG00000255856.2	-0.0281819	-0.478571	0.109238	-0.0281819	-0.366638	0.282484	AC069503.1
ENSG00000272853.1	0.39453	0.260696	0.292408	0.39453	0.180158	0.559018	AC069544.1
ENSG00000259826.1	-1.07079	-0.362958	0.136179	-1.07079	-0.474774	0.0897502	AC072061.1
ENSG00000235499.1	0.356419	0.0914745	0.747898	0.356419	-0.0301828	0.938776	AC073046.1
ENSG00000272604.1	-1.19812	0.309701	0.369353	-1.19812	0.0597312	0.902039	AC073073.2
ENSG00000284691.1	1.45738	-0.151602	0.321213	1.45738	0.173096	0.321702	AC073111.4
ENSG00000271855.1	-0.265959	0.474946	0.0908836	-0.265959	0.171914	0.637076	AC073195.2
ENSG00000286342.1	1.12928	-0.645977	0.000885521	1.12928	-0.670456	0.000106431	AC073210.3
ENSG00000237126.8	-0.500385	-1.08299	0.000927985	-0.500385	-1.11659	0.000339425	AC073254.1
ENSG00000232140.2	-0.880892	-0.37565	0.163609	-0.880892	0.0416439	0.914248	AC073257.1
ENSG00000283537.2	2.28708	0.0711245	0.745783	2.28708	0.0788933	0.74619	AC073264.3
ENSG00000287985.1	-1.38882	0.109876	0.718314	-1.38882	0.328693	0.248729	AC073270.2
ENSG00000268584.1	-0.0942604	0.0849818	0.666498	-0.0942604	-0.351749	0.0947222	AC073389.1
ENSG00000272791.1	-0.878773	-0.418369	0.168109	-0.878773	-0.326848	0.462658	AC073389.3
ENSG00000278834.1	2.38954	0.0154227	0.90918	2.38954	-0.0446457	0.777342	AC073508.3
ENSG00000234129.8	-0.838896	0.0270623	0.94107	-0.838896	0.454438	0.186273	AC073529.1
ENSG00000279861.1	-0.423392	-0.62276	0.166629	-0.423392	0.477038	0.355318	AC073548.1
ENSG00000280120.1	0.838299	-0.0819455	0.713864	0.838299	0.0361408	0.915703	AC073857.1
ENSG00000144785.8	3.50171	-0.417695	0.159767	3.50171	-0.17945	0.60805	AC073896.1
ENSG00000257303.2	-0.455248	-0.162027	0.483428	-0.455248	-0.0913907	0.761993	AC073896.2
ENSG00000273151.1	-0.412464	-1.12307	0.000657941	-0.412464	-0.684847	0.0374872	AC073957.3
ENSG00000272368.2	-1.04488	0.151695	0.716216	-1.04488	-0.108179	0.831917	AC074032.1
ENSG00000234072.1	4.42329	-0.183083	0.122649	4.42329	-0.0411506	0.807668	AC074117.1
ENSG00000267886.1	1.47306	-0.0123307	0.959006	1.47306	-0.461713	0.0464336	AC074135.1
ENSG00000265690.7	0.722964	-0.379449	0.404511	0.722964	-0.502612	0.362262	AC074143.1
ENSG00000259605.3	-0.759565	-0.261269	0.517897	-0.759565	-0.042658	0.934543	AC074212.1
ENSG00000273329.1	1.44746	-0.157745	0.483459	1.44746	-0.0880114	0.771166	AC078846.1
ENSG00000250131.2	-1.16997	-0.221427	0.527683	-1.16997	-0.370025	0.326884	AC078881.1
ENSG00000251188.1	-0.987641	0.458442	0.163578	-0.987641	0.0182141	0.974482	AC079140.3
ENSG00000286705.1	-0.828414	-0.55843	0.064665	-0.828414	-0.146469	0.665531	AC079140.6
ENSG00000285679.2	-1.29524	-0.0633574	0.88671	-1.29524	-0.603567	0.176118	AC079142.1
ENSG00000227210.2	-0.465698	-0.646856	0.0336209	-0.465698	-0.356715	0.274746	AC079145.1
ENSG00000277715.1	-1.1661	-0.202936	0.560309	-1.1661	-0.0353423	0.944609	AC079174.2
ENSG00000229337.2	-0.678481	-0.0929048	0.698924	-0.678481	0.12846	0.668836	AC079305.4
ENSG00000276007.1	0.342963	-0.506657	0.08477	0.342963	-0.222544	0.560249	AC079414.3
ENSG00000270659.1	0.702277	-0.119841	0.652365	0.702277	-0.274543	0.377699	AC079610.1
ENSG00000284707.2	2.25548	0.404372	0.0474883	2.25548	-0.115472	0.618668	AC079781.5
ENSG00000272944.1	-1.40693	-0.768946	0.0587428	-1.40693	-0.714957	0.103035	AC079834.2
ENSG00000250012.2	1.25209	0.15237	0.518809	1.25209	-0.0220064	0.948263	AC079848.1
ENSG00000237753.2	0.478704	-0.221337	0.27021	0.478704	-0.378873	0.0846503	AC079922.2
ENSG00000279048.1	-0.487803	-0.0216083	0.964068	-0.487803	0.270458	0.635709	AC080080.1
ENSG00000266208.1	3.48678	-0.20551	0.174831	3.48678	-0.165507	0.319752	AC080112.2
ENSG00000272758.6	1.68643	-0.0257286	0.869094	1.68643	-0.0278997	0.891884	AC083798.2
ENSG00000203644.3	2.94056	0.300699	0.0835135	2.94056	0.0551026	0.826746	AC083799.1
ENSG00000253196.1	-0.765304	-0.0930672	0.787727	-0.765304	-0.00761189	0.982612	AC083841.1
ENSG00000259820.1	2.0837	-0.142841	0.689499	2.0837	0.495843	0.179771	AC083843.3
ENSG00000285906.2	-0.820393	-0.0824995	0.800053	-0.820393	-0.128518	0.736064	AC083855.2
ENSG00000204745.4	0.596171	-0.0204711	0.941156	0.596171	0.107746	0.738392	AC083899.1
ENSG00000254337.2	0.0225406	0.798998	0.00631806	0.0225406	0.467817	0.112121	AC083967.1
ENSG00000255182.2	1.48105	-0.644196	0.0422754	1.48105	-0.339624	0.331489	AC084125.2
ENSG00000286699.1	0.230622	-0.308172	0.188999	0.230622	0.229601	0.441971	AC084198.4
ENSG00000226377.2	-0.937992	0.0644241	0.854553	-0.937992	-0.355348	0.23224	AC084809.1
ENSG00000267801.1	-1.29186	-0.85849	0.0294609	-1.29186	-0.939941	0.0189953	AC087289.5
ENSG00000235530.7	-1.0647	-0.258918	0.486015	-1.0647	0.277893	0.478876	AC087294.1
ENSG00000259275.4	1.03824	-0.0208876	0.93724	1.03824	0.238711	0.352959	AC087477.2
ENSG00000261879.7	0.497759	-0.0542064	0.824038	0.497759	0.214598	0.381253	AC087500.1
ENSG00000271851.1	0.015669	0.547249	0.0451795	0.015669	-0.0473289	0.908451	AC087501.4
ENSG00000259316.11	4.03351	0.420174	0.155769	4.03351	0.336815	0.30758	AC087632.2
ENSG00000262580.5	1.82852	-0.612606	0.0353551	1.82852	-0.17108	0.633348	AC087741.1
ENSG00000279259.1	-1.33664	0.0378995	0.934101	-1.33664	0.043151	0.942286	AC087741.3
ENSG00000253878.5	-1.14558	-0.318282	0.364376	-1.14558	-0.224781	0.607087	AC087752.3
ENSG00000273270.1	3.00465	-0.170035	0.068623	3.00465	-0.140102	0.15137	AC090114.2
ENSG00000280828.1	0.420164	-0.104569	0.702456	0.420164	0.00757269	0.983269	AC090114.3
ENSG00000253106.1	1.75015	0.35629	0.0964391	1.75015	0.0525699	0.863215	AC090198.1
ENSG00000286529.1	-1.38089	-0.395636	0.1628	-1.38089	0.0369025	0.929625	AC090398.2
ENSG00000274667.1	-1.07209	-0.34417	0.359458	-1.07209	0.213449	0.672362	AC090517.2
ENSG00000285253.1	-0.854526	-0.567414	0.0957236	-0.854526	1.22661	0.00409105	AC090517.4
ENSG00000285331.2	0.304828	0.180344	0.498875	0.304828	-0.307385	0.273587	AC090517.5
ENSG00000253553.7	0.138156	0.472572	0.0326392	0.138156	-0.114453	0.735782	AC090578.1
ENSG00000286689.1	-0.398861	0.349295	0.215853	-0.398861	0.227045	0.394879	AC090946.1
ENSG00000274528.1	0.897943	-0.0275905	0.932613	0.897943	-0.338751	0.364255	AC090970.2
ENSG00000187951.11	3.30951	0.168314	0.174483	3.30951	0.0268162	0.894507	AC091057.1
ENSG00000285035.1	-0.828103	0.235461	0.479926	-0.828103	0.198415	0.691225	AC091057.6
ENSG00000278986.1	-1.06299	-0.138398	0.757002	-1.06299	-0.0578593	0.930374	AC091060.1
ENSG00000244184.1	-0.72923	0.11773	0.648083	-0.72923	0.15493	0.654994	AC091153.3
ENSG00000286443.1	-1.27842	-0.584655	0.143304	-1.27842	-0.112669	0.864897	AC091178.2
ENSG00000286732.1	-0.172382	0.279517	0.264564	-0.172382	0.362217	0.224243	AC091181.2
ENSG00000273702.1	3.10697	-0.0683704	0.508728	3.10697	-0.145302	0.220954	AC091271.1
ENSG00000239969.5	0.0873721	0.0244107	0.944637	0.0873721	0.013978	0.975015	AC091390.5
ENSG00000260337.4	-0.868053	0.0617971	0.890715	-0.868053	-0.102682	0.833481	AC091544.4
ENSG00000254343.2	-0.908208	-0.483789	0.146801	-0.908208	0.0647109	0.893071	AC091563.1
ENSG00000229043.3	3.28279	0.0109164	0.934764	3.28279	-0.0284737	0.864436	AC091729.3
ENSG00000280047.1	-0.754085	0.497488	0.162905	-0.754085	-0.142984	0.771466	AC091825.3
ENSG00000275740.1	3.06226	0.0714052	0.839697	3.06226	0.115122	0.796783	AC091959.3
ENSG00000241111.1	3.17098	-0.355704	0.0182536	3.17098	-0.00388872	0.987391	AC092040.2
ENSG00000287620.1	0.823072	-0.51925	0.0140214	0.823072	-0.259139	0.279067	AC092053.5
ENSG00000269001.2	4.34307	0.197061	0.0251483	4.34307	0.195205	0.0403874	AC092070.2
ENSG00000262136.1	-1.0957	0.0240703	0.951932	-1.0957	-0.456234	0.30579	AC092115.4
ENSG00000276791.1	1.90594	-0.464202	0.00594413	1.90594	-0.518086	0.00399392	AC092117.1
ENSG00000274460.1	-0.279844	-0.146945	0.630495	-0.279844	0.230521	0.524028	AC092119.2
ENSG00000272923.1	1.49214	-0.0421169	0.834608	1.49214	0.27573	0.172676	AC092139.1
ENSG00000261235.1	0.272142	0.270849	0.303027	0.272142	-0.00264113	0.994145	AC092142.1
ENSG00000226833.6	0.459115	-0.0618267	0.785877	0.459115	-0.228927	0.383203	AC092164.1
ENSG00000234432.4	-1.03352	-0.293706	0.41322	-1.03352	-0.499701	0.107308	AC092171.3
ENSG00000272953.1	-0.773388	-0.0708295	0.815529	-0.773388	-0.0685396	0.873536	AC092171.4
ENSG00000273084.1	-0.928807	-0.478623	0.2137	-0.928807	-0.133304	0.765104	AC092171.5
ENSG00000287787.1	-0.90095	-0.0231353	0.943517	-0.90095	0.795265	0.030511	AC092275.1
ENSG00000268362.6	4.32852	0.144336	0.144219	4.32852	0.0753147	0.527062	AC092279.1
ENSG00000267309.1	-0.131962	-0.0742158	0.733278	-0.131962	-0.246628	0.28479	AC092295.2
ENSG00000282416.1	0.631639	0.182477	0.574508	0.631639	-0.525719	0.105134	AC092299.1
ENSG00000284428.1	1.85083	0.137172	0.320559	1.85083	0.00657078	0.973658	AC092329.4
ENSG00000261512.2	1.70853	-0.0157609	0.95443	1.70853	-0.390247	0.133677	AC092368.3
ENSG00000261226.1	0.702132	-0.0822946	0.741548	0.702132	-0.29374	0.316283	AC092384.3
ENSG00000286147.1	0.0365102	0.188222	0.456344	0.0365102	0.0266453	0.946963	AC092445.1
ENSG00000223523.1	-0.868633	0.00757937	0.980531	-0.868633	0.202654	0.527532	AC092598.1
ENSG00000227542.1	-0.285943	0.216342	0.479259	-0.285943	0.00495229	0.990666	AC092614.1
ENSG00000227910.1	-0.861224	0.0419149	0.920026	-0.861224	0.127116	0.798499	AC092634.3
ENSG00000249773.3	0.706056	-0.0261624	0.944898	0.706056	-0.134643	0.751514	AC092647.5
ENSG00000230606.11	1.5981	0.869917	7.03865e-05	1.5981	0.570649	0.00215984	AC092683.1
ENSG00000260643.2	2.13223	-0.15799	0.318057	2.13223	-0.072171	0.741653	AC092718.3
ENSG00000261061.1	3.61987	0.211267	0.305034	3.61987	0.273788	0.253416	AC092718.4
ENSG00000275764.1	2.14517	0.212206	0.244197	2.14517	0.0202443	0.943863	AC092747.4
ENSG00000226026.6	-1.42912	0.305845	0.460598	-1.42912	-0.0961227	0.86791	AC092802.2
ENSG00000260805.2	-0.680494	-0.262384	0.420241	-0.680494	-0.68984	0.0464821	AC092803.1
ENSG00000214776.12	-0.254995	0.0332067	0.932613	-0.254995	-0.0581321	0.923171	AC092821.2
ENSG00000284634.1	2.2837	-0.214343	0.181298	2.2837	0.101653	0.65104	AC092821.4
ENSG00000233757.6	0.178765	-0.460689	0.0495809	0.178765	-0.485078	0.0815442	AC092835.1
ENSG00000286836.1	-1.40671	0.864084	0.0181595	-1.40671	0.246453	0.560587	AC092844.1
ENSG00000242622.2	1.02615	-0.21	0.248132	1.02615	0.154637	0.496493	AC092910.3
ENSG00000243176.6	0.131734	-0.143202	0.534287	0.131734	-0.0564185	0.862766	AC092944.1
ENSG00000240086.7	-1.13642	0.0451311	0.917615	-1.13642	0.438233	0.250789	AC092969.1
ENSG00000244468.1	4.93664	0.138887	0.251102	4.93664	0.213918	0.134059	AC093001.1
ENSG00000233184.7	1.97905	0.154081	0.34699	1.97905	0.120523	0.553575	AC093157.1
ENSG00000267152.1	-0.686266	-0.107285	0.83617	-0.686266	-0.419847	0.528856	AC093227.1
ENSG00000261840.3	0.242763	-0.509911	0.0759638	0.242763	-0.566449	0.0489393	AC093249.6
ENSG00000272335.1	2.8201	-0.0427444	0.76752	2.8201	0.0206154	0.923607	AC093297.2
ENSG00000170846.17	5.82808	0.266678	0.0106996	5.82808	0.120942	0.29167	AC093323.1
ENSG00000233633.2	1.05008	-0.291796	0.12559	1.05008	-0.162767	0.503378	AC093326.1
ENSG00000277324.1	-0.530883	-0.176691	0.488979	-0.530883	-0.0957604	0.795621	AC093462.1
ENSG00000285043.1	2.16618	0.143563	0.571737	2.16618	-0.218078	0.409629	AC093512.2
ENSG00000261140.1	-0.503485	0.198529	0.440984	-0.503485	-0.430149	0.151183	AC093525.4
ENSG00000261613.2	2.25559	-0.336964	0.0780377	2.25559	-0.140148	0.516001	AC093525.6
ENSG00000269937.1	2.79406	-0.203674	0.268899	2.79406	-0.170883	0.421499	AC093525.7
ENSG00000279520.1	0.0107522	-0.192141	0.525303	0.0107522	0.0664292	0.878226	AC093525.8
ENSG00000236529.2	-0.677478	-0.142997	0.744164	-0.677478	-0.475464	0.303212	AC093582.1
ENSG00000287642.1	-0.79999	0.0756895	0.861259	-0.79999	0.0687634	0.897957	AC093599.2
ENSG00000240859.3	0.951513	-0.433802	0.0234422	0.951513	-0.0770358	0.723993	AC093627.4
ENSG00000242474.3	4.14455	-0.00696163	0.949729	4.14455	-0.114403	0.303334	AC093627.5
ENSG00000232533.1	0.617675	-0.246821	0.337341	0.617675	0.145329	0.663123	AC093673.1
ENSG00000287071.1	-1.22115	-0.0756737	0.878752	-1.22115	0.215332	0.701575	AC093724.1
ENSG00000245958.6	2.92412	0.0742285	0.514663	2.92412	0.224489	0.0541901	AC093752.1
ENSG00000273449.1	-1.07792	-0.287924	0.581635	-1.07792	0.380504	0.564256	AC093788.1
ENSG00000284968.1	1.22514	-0.360097	0.0301812	1.22514	-0.314659	0.0671203	AC093827.4
ENSG00000285458.1	1.40145	-0.149496	0.439821	1.40145	-0.336523	0.111346	AC093827.5
ENSG00000286208.1	2.55932	-0.35887	0.149943	2.55932	-0.420652	0.104721	AC093838.1
ENSG00000286046.1	-0.305732	-0.202269	0.471614	-0.305732	-0.439622	0.120264	AC093898.1
ENSG00000251569.1	-0.664131	0.932652	0.13719	-0.664131	1.04923	0.138889	AC093899.2
ENSG00000261104.1	0.280656	-0.0734484	0.809685	0.280656	-0.0283832	0.948294	AC093904.4
ENSG00000280219.1	-0.140659	0.153107	0.502806	-0.140659	-0.333958	0.207272	AC093908.1
ENSG00000270681.1	-1.01517	0.163978	0.618758	-1.01517	0.789277	0.0116621	AC095055.1
ENSG00000260296.1	-1.33621	-0.30188	0.5009	-1.33621	-0.160911	0.77423	AC095057.3
ENSG00000248373.6	-0.15049	0.0468379	0.829971	-0.15049	-0.124789	0.578169	AC096577.1
ENSG00000224536.2	1.32919	-0.0561826	0.785994	1.32919	0.107089	0.637076	AC096677.1
ENSG00000273472.1	0.0600238	-0.0285139	0.912653	0.0600238	-0.130311	0.633348	AC096733.3
ENSG00000280417.1	-0.748682	0.0725388	0.884736	-0.748682	-0.159672	0.783045	AC096887.2
ENSG00000273486.1	0.583737	0.249783	0.237247	0.583737	0.0406481	0.901419	AC096992.2
ENSG00000270194.1	0.902954	-0.0537555	0.815975	0.902954	-0.134953	0.614477	AC097359.2
ENSG00000287595.1	-1.20021	-0.527821	0.113573	-1.20021	-0.260371	0.534427	AC097369.2
ENSG00000273247.5	2.60371	0.293891	0.0279801	2.60371	0.0771913	0.660265	AC097376.3
ENSG00000287104.1	-0.0277073	0.108884	0.720526	-0.0277073	-0.225562	0.486049	AC097382.3
ENSG00000286150.1	-0.132414	0.214267	0.449381	-0.132414	-0.171629	0.618521	AC097459.1
ENSG00000285602.1	-0.983909	0.61662	0.212404	-0.983909	-0.299787	0.623742	AC097625.2
ENSG00000270562.1	-0.263861	-0.852373	0.0241975	-0.263861	-0.423978	0.303464	AC097634.1
ENSG00000261572.1	-1.03349	0.239534	0.435703	-1.03349	-0.00625365	0.988715	AC097639.1
ENSG00000283580.3	1.47853	0.222317	0.205455	1.47853	0.0412596	0.863357	AC098484.3
ENSG00000287542.1	1.48546	-0.155886	0.628592	1.48546	0.22285	0.598488	AC098582.1
ENSG00000271943.2	-0.783937	-0.168238	0.671518	-0.783937	-0.274867	0.506542	AC098614.2
ENSG00000232485.3	-1.32462	0.165001	0.609567	-1.32462	-0.188901	0.677384	AC098820.2
ENSG00000214796.8	4.27103	-0.0427601	0.614257	4.27103	0.0180563	0.879199	AC098934.1
ENSG00000234996.4	1.8766	0.0289053	0.865069	1.8766	0.0103764	0.961895	AC098934.2
ENSG00000226945.1	-0.47774	-0.00290262	0.990762	-0.47774	-0.0842884	0.818457	AC098935.1
ENSG00000235288.3	1.66234	0.185064	0.63126	1.66234	0.137915	0.778659	AC099329.1
ENSG00000271646.1	0.851394	0.0334732	0.859195	0.851394	-0.100356	0.630656	AC099343.4
ENSG00000260430.2	0.868223	-0.229707	0.167809	0.868223	-0.535257	0.0126325	AC099518.1
ENSG00000251574.8	-1.48024	0.0238806	0.966971	-1.48024	-0.217823	0.771308	AC099520.1
ENSG00000272525.1	0.329873	-0.140579	0.557791	0.329873	-0.333966	0.202795	AC099522.2
ENSG00000253882.6	2.7193	0.154686	0.381288	2.7193	0.143144	0.48953	AC099548.2
ENSG00000287865.1	-0.653675	-0.0875613	0.817438	-0.653675	-0.324047	0.33276	AC099552.5
ENSG00000272931.1	0.534972	0.319373	0.386743	0.534972	-0.567943	0.170775	AC099568.2
ENSG00000260236.1	-0.574192	0.0162924	0.966589	-0.574192	-0.393017	0.341139	AC099778.1
ENSG00000224738.1	5.33782	0.281186	0.00211865	5.33782	-0.03313	0.769676	AC099850.2
ENSG00000253154.2	-0.94944	1.37947	0.000376602	-0.94944	1.38352	0.000323506	AC100801.1
ENSG00000287602.1	-0.506076	1.67408	0.00494387	-0.506076	1.09513	0.0326816	AC100808.1
ENSG00000253982.2	2.02451	0.0346722	0.803339	2.02451	-0.0483231	0.763892	AC100810.1
ENSG00000253266.1	-1.06383	-0.546575	0.0570731	-1.06383	0.16277	0.596887	AC100860.1
ENSG00000246582.3	2.4577	-0.0243095	0.905123	2.4577	-0.1346	0.533896	AC100861.1
ENSG00000279041.1	1.64883	-0.334018	0.0568721	1.64883	-0.0240687	0.940675	AC102945.2
ENSG00000273230.1	2.37221	-0.420449	0.0588814	2.37221	-0.279992	0.301648	AC102953.2
ENSG00000274383.1	-0.766575	-0.0339102	0.945699	-0.766575	-0.106833	0.868409	AC103691.1
ENSG00000261220.2	-0.539956	-0.254508	0.518809	-0.539956	0.028774	0.961303	AC103706.1
ENSG00000275322.1	0.152401	-0.0624264	0.802357	0.152401	-0.0118509	0.971028	AC103746.1
ENSG00000254231.3	2.44911	-0.193747	0.24789	2.44911	-0.0233106	0.923035	AC103760.1
ENSG00000254251.1	1.80768	-2.20785	2.68124e-09	1.80768	-2.67874	4.47947e-10	AC103770.1
ENSG00000254153.1	0.00333694	0.354334	0.0892072	0.00333694	0.387877	0.101925	AC103957.2
ENSG00000258551.6	-1.23258	0.52669	0.152314	-1.23258	-0.0669944	0.90074	AC104035.1
ENSG00000259692.6	-0.136965	-0.0406152	0.8923	-0.136965	-0.543497	0.0547719	AC104041.1
ENSG00000285399.3	1.56122	0.285149	0.163234	1.56122	-0.0303871	0.922656	AC104162.2
ENSG00000248858.7	-0.513316	-0.0745137	0.799828	-0.513316	-0.0430964	0.921888	AC104211.1
ENSG00000280173.1	-0.098918	0.271011	0.409242	-0.098918	0.0161344	0.973529	AC104447.1
ENSG00000283189.2	1.0063	-0.679051	0.0548412	1.0063	-0.251599	0.531476	AC104452.1
ENSG00000286585.1	0.225905	-0.0819759	0.805927	0.225905	-0.441254	0.157869	AC104472.4
ENSG00000280046.1	0.804156	-0.0117422	0.968107	0.804156	-0.0691977	0.86263	AC104581.4
ENSG00000250326.2	-0.690516	0.298329	0.194723	-0.690516	0.208713	0.418001	AC104596.1
ENSG00000234949.2	0.243455	0.0325914	0.893489	0.243455	-0.0235964	0.938016	AC104667.2
ENSG00000229951.5	-0.51986	-0.47355	0.135409	-0.51986	-0.238071	0.497759	AC104695.2
ENSG00000260077.1	-1.04796	0.297725	0.239083	-1.04796	-0.196209	0.491328	AC104794.3
ENSG00000251615.3	0.962933	-0.666001	0.0182035	0.962933	-0.387553	0.14521	AC104825.1
ENSG00000213385.3	-0.858043	-0.349069	0.24347	-0.858043	0.0744286	0.8867	AC105052.2
ENSG00000245213.7	1.12202	0.0999921	0.615117	1.12202	0.0081113	0.975352	AC105285.1
ENSG00000252690.3	2.23964	-0.0474334	0.896774	2.23964	0.271627	0.506609	AC105339.2
ENSG00000260361.1	-0.77679	-0.415725	0.224913	-0.77679	0.279388	0.518068	AC106028.3
ENSG00000246792.3	-0.453548	-0.734167	0.0122817	-0.453548	-0.773898	0.0134271	AC106038.1
ENSG00000274653.1	-1.38179	-0.000188463	0.999672	-1.38179	-0.671619	0.119314	AC106782.5
ENSG00000223652.2	2.11302	-0.000808269	0.99656	2.11302	-0.00647034	0.975661	AC106786.1
ENSG00000250159.7	-1.11241	-0.178067	0.650437	-1.11241	-0.156215	0.754867	AC106791.1
ENSG00000170089.15	6.60885	0.322783	0.0418918	6.60885	0.01873	0.9386	AC106795.1
ENSG00000249684.6	2.6255	-0.249399	0.016659	2.6255	-0.239045	0.016811	AC106795.2
ENSG00000260293.2	-0.242833	-0.290442	0.395526	-0.242833	0.144917	0.755917	AC106820.4
ENSG00000282034.1	6.45103	-0.214242	0.0437446	6.45103	0.00731565	0.963107	AC106886.6
ENSG00000261167.1	0.8052	0.256987	0.167344	0.8052	-0.141033	0.577834	AC107027.3
ENSG00000259959.1	1.2632	0.0428129	0.858518	1.2632	-0.225696	0.39304	AC107068.1
ENSG00000232648.4	-1.09054	0.76492	0.0372755	-1.09054	0.39033	0.25684	AC107214.1
ENSG00000272970.3	-1.03251	0.00248511	0.993921	-1.03251	-0.206558	0.511561	AC107294.2
ENSG00000259891.1	1.81137	-0.103287	0.495143	1.81137	-0.339805	0.0416887	AC107375.1
ENSG00000260007.3	2.79584	-0.10233	0.709577	2.79584	0.158316	0.657315	AC107871.1
ENSG00000251364.7	0.568189	-0.655244	0.00169438	0.568189	-0.731475	0.000499639	AC107884.1
ENSG00000242588.6	2.81898	-0.252358	0.194858	2.81898	0.0101151	0.972829	AC108010.1
ENSG00000233654.2	0.713638	0.0766336	0.736279	0.713638	-0.161095	0.509988	AC108047.1
ENSG00000261889.1	-0.925471	-0.410071	0.156163	-0.925471	-0.596786	0.070337	AC108134.2
ENSG00000285644.1	-1.2446	0.0110819	0.979619	-1.2446	-0.406801	0.429554	AC108448.3
ENSG00000259366.1	-0.785993	-0.135108	0.782659	-0.785993	0.0659727	0.927644	AC108449.2
ENSG00000255458.7	-0.510942	-0.423004	0.0952123	-0.510942	-0.0735573	0.841428	AC108471.3
ENSG00000286905.1	1.62508	-0.169849	0.696955	1.62508	-0.0389969	0.943863	AC108488.2
ENSG00000287126.1	2.22282	-0.0789837	0.585165	2.22282	-0.468113	0.00431156	AC108488.3
ENSG00000288075.1	1.64064	-0.347518	0.0318129	1.64064	-0.295686	0.064943	AC108519.1
ENSG00000279500.1	-0.383565	-0.0833761	0.789164	-0.383565	0.00320895	0.993869	AC108704.2
ENSG00000261437.1	2.0535	0.13393	0.277392	2.0535	-0.26816	0.0662478	AC108860.2
ENSG00000286010.1	-1.22851	-0.076304	0.83401	-1.22851	0.657704	0.0883096	AC108925.1
ENSG00000255224.1	-0.162524	-0.372779	0.246992	-0.162524	0.163427	0.702826	AC109322.1
ENSG00000260526.1	0.739356	0.04754	0.831237	0.739356	0.0317826	0.916119	AC109347.1
ENSG00000261067.7	0.574918	-0.336373	0.313632	0.574918	-0.259019	0.510493	AC109460.3
ENSG00000260404.3	2.87464	0.0848219	0.551716	2.87464	-0.014791	0.944609	AC110079.1
ENSG00000262877.5	0.988728	-0.542096	0.124904	0.988728	0.0646203	0.907054	AC110285.2
ENSG00000279692.1	-0.985419	-0.121443	0.710693	-0.985419	-0.525861	0.12773	AC110285.6
ENSG00000218416.4	2.35846	-0.257573	0.169608	2.35846	-0.216905	0.13465	AC110619.1
ENSG00000285943.1	3.14738	0.0540417	0.765173	3.14738	0.3582	0.0406285	AC112128.1
ENSG00000249364.6	3.8147	0.0214565	0.855945	3.8147	0.304898	0.00421051	AC112206.2
ENSG00000271643.2	3.87811	0.0704138	0.474246	3.87811	0.09839	0.389289	AC112220.2
ENSG00000231305.4	-0.821853	-0.421395	0.196408	-0.821853	0.318589	0.441481	AC112484.1
ENSG00000287110.1	-1.32735	-0.326979	0.434104	-1.32735	-0.203969	0.729194	AC112484.5
ENSG00000256663.1	2.2091	0.327474	0.263316	2.2091	0.41417	0.16263	AC112777.1
ENSG00000263826.1	-1.62109	-0.137435	0.761752	-1.62109	-0.39258	0.426065	AC112907.3
ENSG00000286408.1	-1.41775	-0.543564	0.172733	-1.41775	-0.446986	0.320921	AC113410.5
ENSG00000274425.1	1.29543	0.0131248	0.941908	1.29543	-0.11374	0.545764	AC114271.1
ENSG00000271741.1	2.14421	0.33317	0.0764569	2.14421	0.116194	0.645991	AC114490.2
ENSG00000228043.5	-1.50217	-0.633082	0.0515146	-1.50217	0.118281	0.784387	AC114763.1
ENSG00000249492.2	-0.800541	-0.024833	0.95091	-0.800541	-0.385419	0.384137	AC114956.2
ENSG00000243199.1	1.39871	0.0558854	0.905433	1.39871	0.200275	0.732854	AC115223.1
ENSG00000204620.3	-1.59993	0.362124	0.322843	-1.59993	-0.247188	0.579412	AC115618.1
ENSG00000286176.2	-0.309414	-0.385488	0.29538	-0.309414	0.146094	0.73687	AC116317.1
ENSG00000283782.2	1.75751	-0.509529	0.422561	1.75751	-0.472924	0.600986	AC116366.3
ENSG00000244398.1	8.24999	0.0344587	0.749573	8.24999	0.210879	0.05079	AC116533.1
ENSG00000271009.3	1.16685	-0.223924	0.515981	1.16685	0.246841	0.541403	AC116667.1
ENSG00000261351.2	0.455878	0.090803	0.69253	0.455878	-0.0549513	0.862085	AC116913.1
ENSG00000279759.1	0.506463	0.111259	0.623023	0.506463	0.337712	0.172857	AC118344.4
ENSG00000036549.13	6.10293	0.100495	0.177353	6.10293	0.0308371	0.762228	AC118549.1
ENSG00000228084.1	-0.899576	-0.145806	0.633661	-0.899576	0.0518055	0.908451	AC118553.1
ENSG00000283761.1	4.02003	0.63163	0.142118	4.02003	0.00523683	0.993869	AC118553.2
ENSG00000282221.1	-1.05578	-0.661918	0.0806941	-1.05578	-0.170904	0.714839	AC119427.1
ENSG00000286619.1	3.84023	-0.116551	0.184343	3.84023	0.0182558	0.884254	AC119673.3
ENSG00000271971.1	-0.389826	-0.0192141	0.961262	-0.389826	0.268078	0.512832	AC120053.1
ENSG00000247735.2	1.30731	-0.0625215	0.634954	1.30731	-0.110893	0.478795	AC120114.1
ENSG00000279789.1	1.41454	-0.152038	0.47017	1.41454	0.249367	0.315188	AC120114.3
ENSG00000281348.1	0.327299	0.726927	0.277392	0.327299	-0.275022	0.720576	AC120114.4
ENSG00000277010.1	-1.42795	-0.431312	0.166885	-1.42795	-0.178089	0.66116	AC120498.10
ENSG00000278385.1	0.72992	-0.0177209	0.932742	0.72992	-0.0143973	0.953271	AC121338.2
ENSG00000257829.1	0.0662732	-0.226192	0.456568	0.0662732	0.192408	0.536663	AC121757.1
ENSG00000287051.1	2.84768	0.00440223	0.979497	2.84768	0.165156	0.298554	AC121757.2
ENSG00000279233.1	0.839239	-0.51267	0.0763068	0.839239	-0.0431489	0.922656	AC122688.3
ENSG00000254290.1	0.17594	0.237081	0.416979	0.17594	0.340063	0.283938	AC124067.4
ENSG00000245281.8	-1.20584	-0.0846672	0.851372	-1.20584	-0.322013	0.476985	AC124242.1
ENSG00000262979.1	-1.44963	0.391014	0.323466	-1.44963	0.411748	0.364199	AC124319.1
ENSG00000260196.1	0.149131	0.225916	0.342616	0.149131	0.129154	0.731228	AC124798.1
ENSG00000260261.2	3.10613	-0.322474	0.25706	3.10613	-0.0981457	0.807639	AC124944.2
ENSG00000257512.1	0.229897	0.172875	0.422551	0.229897	-0.0813267	0.795342	AC124947.2
ENSG00000285793.1	2.28651	0.00785787	0.977076	2.28651	-0.0646607	0.846671	AC125232.1
ENSG00000259623.1	1.26502	0.0380571	0.941908	1.26502	0.135914	0.858075	AC125257.1
ENSG00000267655.1	-0.522926	0.10788	0.67823	-0.522926	-0.0889864	0.813329	AC125437.1
ENSG00000258334.1	-1.26342	-0.725023	0.0324942	-1.26342	-0.960642	0.00628591	AC125611.4
ENSG00000250899.3	2.65216	-0.00592568	0.962878	2.65216	-0.135914	0.283242	AC125807.2
ENSG00000257398.8	-0.230891	-0.417422	0.0884906	-0.230891	-0.503994	0.0942581	AC126177.3
ENSG00000258072.1	1.63642	-0.37965	0.0194393	1.63642	-0.403127	0.0111367	AC126177.6
ENSG00000280088.1	1.49941	0.0714031	0.793556	1.49941	-0.333268	0.277279	AC126474.2
ENSG00000205746.9	3.79061	-0.480692	0.232782	3.79061	-0.22994	0.643832	AC126755.1
ENSG00000285628.1	0.0934793	-0.552617	0.300939	0.0934793	0.0868971	0.908451	AC126755.7
ENSG00000249731.1	0.416987	0.157246	0.390812	0.416987	-0.0275774	0.922373	AC126768.2
ENSG00000260577.2	-0.842483	-0.649046	0.0223414	-0.842483	-0.727485	0.0173473	AC126773.4
ENSG00000236617.2	-1.37536	-0.0518279	0.911845	-1.37536	0.347208	0.446115	AC127070.1
ENSG00000250790.4	2.09348	0.0693475	0.799743	2.09348	-0.232769	0.481663	AC127070.2
ENSG00000280351.2	-0.996551	-0.132058	0.73092	-0.996551	-0.394458	0.435499	AC127496.7
ENSG00000215302.8	-0.276621	-0.164096	0.492842	-0.276621	-0.19733	0.470999	AC127502.1
ENSG00000270055.1	2.33322	-0.00679036	0.976371	2.33322	-0.16419	0.499828	AC127502.2
ENSG00000287906.1	1.28083	0.398746	0.0388889	1.28083	0.0531032	0.864724	AC127526.5
ENSG00000214999.3	-1.03976	-0.50148	0.0633261	-1.03976	-0.291165	0.40005	AC129492.1
ENSG00000265246.1	1.64937	-0.244912	0.184329	1.64937	-0.219619	0.232683	AC129926.1
ENSG00000273568.1	-1.37919	-0.133832	0.722083	-1.37919	0.473706	0.186566	AC131009.3
ENSG00000279283.1	-0.470677	-0.169592	0.646879	-0.470677	0.16441	0.734906	AC131009.4
ENSG00000283765.1	1.26518	-1.87754	0.260523	1.26518	0.241783	0.900615	AC131160.1
ENSG00000255836.1	1.58248	-0.194489	0.283229	1.58248	-0.0948319	0.683369	AC131206.1
ENSG00000280287.1	-0.0461011	-0.296832	0.285126	-0.0461011	-0.422743	0.234677	AC131212.3
ENSG00000198237.8	1.24417	-0.281847	0.139284	1.24417	-0.0352348	0.904101	AC131392.1
ENSG00000279662.1	2.53373	0.0750862	0.746638	2.53373	0.563513	0.0137076	AC131649.2
ENSG00000214135.8	3.92775	-0.1951	0.31114	3.92775	0.000181112	0.999515	AC132008.2
ENSG00000268403.2	0.194823	-0.168342	0.502013	0.194823	0.540886	0.0548115	AC132192.2
ENSG00000260563.3	0.411131	-0.246209	0.274079	0.411131	-0.471432	0.0862706	AC132872.1
ENSG00000287737.1	-1.07617	-0.987107	0.0334564	-1.07617	-0.5015	0.301474	AC132872.5
ENSG00000265458.2	0.668544	0.0184324	0.938944	0.668544	0.0379546	0.903595	AC132938.4
ENSG00000279744.1	-1.12368	-0.561678	0.182285	-1.12368	-0.279708	0.633004	AC132938.6
ENSG00000262587.2	0.776953	0.157384	0.497085	0.776953	0.0619362	0.84524	AC133552.2
ENSG00000275494.1	-0.394345	-0.451642	0.123311	-0.394345	-0.365079	0.247644	AC133552.5
ENSG00000284879.1	3.35448	0.0391432	0.784336	3.35448	0.0579546	0.738346	AC133644.2
ENSG00000278212.2	1.89885	0.0303273	0.851527	1.89885	0.314585	0.0378165	AC134878.2
ENSG00000261487.1	0.823581	-0.367759	0.168116	0.823581	-0.555698	0.109756	AC135048.1
ENSG00000262766.1	-0.529198	0.213713	0.593666	-0.529198	0.282848	0.576253	AC135050.5
ENSG00000278133.1	1.99286	0.204293	0.201447	1.99286	0.151856	0.435062	AC135050.6
ENSG00000223509.8	1.76274	0.0779751	0.641522	1.76274	-0.07817	0.69841	AC135983.3
ENSG00000286729.1	-0.0718485	-0.0446499	0.878815	-0.0718485	0.0616455	0.856755	AC137695.3
ENSG00000258830.1	2.99416	-0.155648	0.45974	2.99416	-0.0485486	0.87008	AC137834.1
ENSG00000260279.4	-0.397486	0.169796	0.507515	-0.397486	-0.249777	0.41774	AC137932.1
ENSG00000278341.1	1.21233	-0.749622	0.00287142	1.21233	-0.133483	0.676512	AC138028.6
ENSG00000238035.8	2.77773	-0.143498	0.381327	2.77773	-0.401426	0.0293921	AC138035.1
ENSG00000267288.2	0.390733	-0.998083	0.000846786	0.390733	-0.441208	0.0918101	AC138150.2
ENSG00000264456.1	-1.19111	-0.0909699	0.824576	-1.19111	-0.223227	0.632153	AC138207.4
ENSG00000266340.1	1.30124	-0.359625	0.0372937	1.30124	-0.148052	0.412735	AC138207.7
ENSG00000266865.6	-1.26057	0.0893941	0.83401	-1.26057	-0.759174	0.0803983	AC138207.8
ENSG00000185495.10	1.25769	-0.00675363	0.98337	1.25769	-0.0558592	0.903144	AC138393.1
ENSG00000215158.9	2.2609	-0.489447	0.00455113	2.2609	-0.0569879	0.817166	AC138409.2
ENSG00000274253.5	-0.970994	0.56403	0.117254	-0.970994	0.256616	0.527062	AC138649.1
ENSG00000253816.3	2.18037	-0.23102	0.390368	2.18037	-0.0594383	0.874376	AC138866.1
ENSG00000254701.3	1.12092	0.105053	0.613798	1.12092	0.490752	0.0215001	AC138866.2
ENSG00000261832.6	-0.2962	-0.144423	0.766153	-0.2962	-0.115494	0.850484	AC138894.1
ENSG00000246465.1	-0.417045	-0.215586	0.371801	-0.417045	-0.302974	0.318336	AC138904.1
ENSG00000183458.14	4.63918	-0.490503	0.279944	4.63918	-0.375579	0.481505	AC138932.1
ENSG00000258354.1	-0.521088	-0.114272	0.62662	-0.521088	-0.803864	0.000908025	AC138932.3
ENSG00000250820.1	-0.730513	-0.581232	0.358886	-0.730513	-0.72926	0.301474	AC138965.2
ENSG00000280068.1	-1.29232	-0.57254	0.122586	-1.29232	-0.697846	0.0852392	AC138965.3
ENSG00000183889.12	6.81866	-0.290251	0.126344	6.81866	-0.0391926	0.88855	AC138969.1
ENSG00000286535.1	-1.4533	-0.0123854	0.974779	-1.4533	0.120578	0.820034	AC139019.1
ENSG00000262094.1	2.22307	0.0246422	0.926061	2.22307	-0.0264317	0.94365	AC139099.1
ENSG00000270580.5	2.56841	-0.190683	0.350188	2.56841	0.0825834	0.764395	AC139256.3
ENSG00000248596.8	-1.36084	-0.326281	0.497907	-1.36084	0.0465846	0.945859	AC139491.2
ENSG00000250138.4	-1.35783	-0.437007	0.277699	-1.35783	-0.118973	0.833539	AC139495.2
ENSG00000262049.1	2.2297	-0.296328	0.0717838	2.2297	-0.295562	0.0852392	AC139530.1
ENSG00000275902.1	-1.13229	-0.606552	0.181501	-1.13229	-0.104501	0.871902	AC139530.3
ENSG00000233836.7	3.15598	0.263624	0.0255309	3.15598	0.190737	0.140429	AC139769.1
ENSG00000246596.7	1.20855	-0.428889	0.0809118	1.20855	-0.358737	0.143608	AC139795.1
ENSG00000247679.3	-1.27595	-0.364722	0.408976	-1.27595	0.624281	0.209199	AC139795.2
ENSG00000249592.6	1.96818	-0.135146	0.452869	1.96818	-0.229235	0.226023	AC139887.2
ENSG00000230650.1	-0.659837	0.0321941	0.925142	-0.659837	-0.211342	0.564393	AC140479.2
ENSG00000215154.6	3.27751	-0.031126	0.837055	3.27751	0.0745003	0.671638	AC141586.1
ENSG00000228613.1	1.62263	-0.027138	0.874126	1.62263	-0.00225119	0.991273	AC141930.1
ENSG00000276728.1	-0.127959	0.0446805	0.888671	-0.127959	-0.18269	0.575804	AC142472.1
ENSG00000203635.2	2.97824	-0.112589	0.432753	2.97824	-0.108974	0.524562	AC144450.1
ENSG00000273117.1	2.20812	-0.291512	0.0158384	2.20812	-0.339515	0.0128844	AC144652.1
ENSG00000261888.1	0.43319	-0.929248	0.00308746	0.43319	-0.630609	0.023931	AC144831.1
ENSG00000255495.1	-0.489111	-0.750667	0.0221986	-0.489111	-0.120957	0.77137	AC145124.1
ENSG00000263731.1	-0.559899	0.506258	0.16928	-0.559899	0.378935	0.38128	AC145207.5
ENSG00000265055.2	-0.454814	0.452955	0.171188	-0.454814	0.483389	0.17718	AC145343.1
ENSG00000269983.1	1.66367	0.211735	0.431341	1.66367	-0.0742505	0.871041	AC146944.3
ENSG00000223855.2	1.84843	-1.04933	0.00045392	1.84843	-0.273779	0.326995	AC147651.1
ENSG00000277701.5	2.18589	0.693485	0.000889661	2.18589	0.788105	0.000182549	AC159540.2
ENSG00000285722.1	-0.364658	0.41916	0.0401337	-0.364658	0.585316	0.0192137	AC207130.1
ENSG00000285702.1	0.185778	-0.394397	0.174776	0.185778	-0.218165	0.556345	AC211476.11
ENSG00000273897.1	-0.940899	-0.292866	0.625921	-0.940899	0.201779	0.80197	AC211476.5
ENSG00000282572.2	-0.981339	-0.0712875	0.859539	-0.981339	-0.357337	0.39078	AC215522.2
ENSG00000270012.1	1.11596	0.102341	0.813211	1.11596	0.0136948	0.981856	AC232271.1
ENSG00000286181.1	-1.36343	-0.00238801	0.994383	-1.36343	-0.667641	0.0636296	AC232271.3
ENSG00000229178.1	-1.7091	0.142131	0.775808	-1.7091	-0.79312	0.113211	AC233280.1
ENSG00000274615.1	0.917656	-0.102248	0.801946	0.917656	0.909506	0.0408804	AC233968.1
ENSG00000287222.1	3.19039	0.114586	0.265959	3.19039	-0.071152	0.584821	AC234917.3
ENSG00000276509.1	-1.33078	-0.566165	0.0766869	-1.33078	-0.565896	0.130954	AC239799.1
ENSG00000232721.2	-1.17247	-0.425773	0.159942	-1.17247	-0.0142559	0.97583	AC239800.2
ENSG00000264207.1	3.67654	-0.152219	0.086616	3.67654	-0.315786	0.00229954	AC239868.1
ENSG00000280279.1	1.40773	-0.448879	0.01617	1.40773	-0.568448	0.00522504	AC240565.4
ENSG00000283342.1	-0.732906	-0.322302	0.337054	-0.732906	-0.126135	0.797198	AC241584.2
ENSG00000281571.2	0.236712	-0.261624	0.23516	0.236712	-0.260025	0.275901	AC241585.2
ENSG00000275131.3	3.22762	-0.354831	0.0338481	3.22762	0.265709	0.141035	AC241952.2
ENSG00000274471.2	0.012268	-0.156685	0.670352	0.012268	0.171554	0.695692	AC242376.2
ENSG00000237188.5	-0.315841	0.0554743	0.943517	-0.315841	0.0371894	0.965631	AC242426.2
ENSG00000286185.1	0.24995	0.306343	0.582704	0.24995	-0.506852	0.419413	AC242842.3
ENSG00000233030.2	1.57833	-0.209414	0.216101	1.57833	-0.279442	0.129982	AC243772.2
ENSG00000237550.5	9.9743	0.0942905	0.39727	9.9743	0.077879	0.573055	AC243919.1
ENSG00000278202.1	-0.529059	-0.271373	0.41736	-0.529059	-0.249233	0.541403	AC243919.2
ENSG00000266903.2	0.977243	-0.20126	0.390391	0.977243	0.355095	0.0924468	AC243964.3
ENSG00000285184.3	2.129	0.0652056	0.634006	2.129	-0.0987801	0.508135	AC244033.2
ENSG00000197180.2	2.94365	0.0806504	0.507019	2.94365	-0.24665	0.0770954	AC244090.1
ENSG00000241489.8	4.5394	-0.188524	0.445711	4.5394	0.204955	0.491181	AC244197.3
ENSG00000233029.3	-1.40554	0.219108	0.658751	-1.40554	-0.54833	0.273184	AC244453.2
ENSG00000251002.8	1.73796	-0.994599	5.76108e-07	1.73796	-0.688936	3.84019e-05	AC244502.1
ENSG00000272108.1	-0.432035	-0.0743007	0.850958	-0.432035	0.0406109	0.945791	AC244517.1
ENSG00000223804.5	1.02281	-0.802852	0.00381874	1.02281	-0.69415	0.0110091	AC244669.1
ENSG00000276850.5	1.92749	0.0610402	0.66826	1.92749	0.713612	7.58323e-06	AC245041.2
ENSG00000237017.1	-0.938706	-0.256724	0.57646	-0.938706	-0.175894	0.763245	AC245052.4
ENSG00000272779.1	2.73969	-0.0729276	0.607138	2.73969	-0.0254007	0.900196	AC245060.4
ENSG00000274422.1	0.278139	-0.721339	0.0337461	0.278139	-0.447933	0.252813	AC245060.5
ENSG00000286129.1	2.04432	-0.199345	0.162355	2.04432	-0.283761	0.0594968	AC245060.7
ENSG00000280649.2	-0.883776	-0.656107	0.0671872	-0.883776	-0.741568	0.0396917	AC245100.8
ENSG00000280195.1	0.802344	-0.3357	0.116122	0.802344	-0.260848	0.264201	AC245140.2
ENSG00000285018.1	-1.02371	-0.447794	0.210639	-1.02371	-0.18934	0.678739	AC245140.3
ENSG00000272755.1	-0.0708145	-0.661485	0.0632374	-0.0708145	-0.663886	0.117826	AC245297.2
ENSG00000274265.5	3.59933	-0.442783	0.000162064	3.59933	-0.430922	0.000308746	AC245297.4
ENSG00000287978.1	1.78673	-0.257818	0.114858	1.78673	0.13649	0.501172	AC245407.2
ENSG00000286106.1	0.429119	0.110432	0.658425	0.429119	-0.287905	0.261654	AC253572.1
ENSG00000060971.18	5.54575	-0.098191	0.363066	5.54575	0.103418	0.398136	ACAA1
ENSG00000167315.18	5.80158	-0.377975	0.000106671	5.80158	-0.203929	0.0180633	ACAA2
ENSG00000278540.5	7.03098	-0.0492461	0.515981	7.03098	-0.0892947	0.287991	ACACA
ENSG00000076555.15	3.62427	-0.0677186	0.513701	3.62427	-0.189212	0.102629	ACACB
ENSG00000111271.15	4.91363	-0.198296	0.0333713	4.91363	-0.0631651	0.591553	ACAD10
ENSG00000240303.8	5.36532	-0.324548	0.00282058	5.36532	-0.0492355	0.714531	ACAD11
ENSG00000151498.12	4.77816	0.0653097	0.370038	4.77816	0.192688	0.0168173	ACAD8
ENSG00000177646.19	5.73933	0.0218991	0.79997	5.73933	0.0751407	0.410406	ACAD9
ENSG00000117054.14	4.85164	0.0216127	0.860928	4.85164	-0.207245	0.074296	ACADM
ENSG00000122971.9	2.02073	-0.181358	0.30802	2.02073	-0.024536	0.923607	ACADS
ENSG00000196177.13	5.56441	0.0138703	0.903174	5.56441	-0.151328	0.171515	ACADSB
ENSG00000072778.20	6.75615	-0.457444	0.00146877	6.75615	-0.0702343	0.672414	ACADVL
ENSG00000114331.15	6.54262	0.0891827	0.40531	6.54262	-0.059959	0.663656	ACAP2
ENSG00000131584.19	4.25895	-0.212426	0.351776	4.25895	0.0606908	0.848505	ACAP3
ENSG00000075239.14	5.91861	-0.143728	0.0467133	5.91861	-0.133523	0.0946845	ACAT1
ENSG00000120437.9	6.07841	0.258401	0.00113548	6.07841	0.118277	0.129363	ACAT2
ENSG00000182827.9	5.72903	0.16972	0.129525	5.72903	-0.00660934	0.969644	ACBD3
ENSG00000181513.14	1.96725	-0.567024	0.00804191	1.96725	-0.284975	0.166981	ACBD4
ENSG00000107897.19	6.28254	0.0677264	0.335908	6.28254	-0.117326	0.127304	ACBD5
ENSG00000230124.8	5.68116	-0.0822389	0.367652	5.68116	0.00096487	0.994145	ACBD6
ENSG00000176244.7	5.30049	0.311534	0.0163764	5.30049	0.0924497	0.576253	ACBD7
ENSG00000110455.14	3.5581	-0.550339	0.0110626	3.5581	-0.0684557	0.80992	ACCS
ENSG00000102977.17	4.34298	-0.0745262	0.657209	4.34298	0.0432103	0.84244	ACD
ENSG00000159640.16	1.2085	-0.854608	0.000162064	1.2085	-0.303095	0.170381	ACE
ENSG00000130234.11	-0.544902	0.247447	0.358829	-0.544902	0.811185	0.0165335	ACE2
ENSG00000177076.6	3.6849	0.0104273	0.927195	3.6849	0.00536689	0.971825	ACER2
ENSG00000078124.12	5.17109	0.369641	0.00429753	5.17109	0.172254	0.208233	ACER3
ENSG00000087085.15	1.69544	-1.48112	4.56664e-05	1.69544	-1.11387	0.00027878	ACHE
ENSG00000100813.14	7.66369	-0.13609	0.107509	7.66369	-0.036507	0.749072	ACIN1
ENSG00000144648.16	-0.167845	0.307554	0.196189	-0.167845	0.0627905	0.857858	ACKR2
ENSG00000144476.6	5.03622	0.256484	0.00191288	5.03622	0.26259	0.00133934	ACKR3
ENSG00000131473.17	7.89854	0.0662756	0.283502	7.89854	0.069963	0.321596	ACLY
ENSG00000122729.19	5.82876	0.221463	0.00335442	5.82876	0.180785	0.0188771	ACO1
ENSG00000100412.16	5.97963	-0.0438013	0.743534	5.97963	0.0570721	0.728707	ACO2
ENSG00000184227.8	2.7149	-0.334496	0.0665556	2.7149	-0.378033	0.041113	ACOT1
ENSG00000162390.17	-0.254454	-0.259949	0.451577	-0.254454	-0.0720442	0.883008	ACOT11
ENSG00000112304.11	4.6242	0.047897	0.599378	4.6242	0.0169379	0.898552	ACOT13
ENSG00000119673.14	4.04096	-0.251222	0.0148294	4.04096	-0.440341	0.000181469	ACOT2
ENSG00000177465.4	3.88819	-0.222245	0.0391621	3.88819	-0.178908	0.10785	ACOT4
ENSG00000097021.19	4.73918	0.041579	0.802025	4.73918	0.0116011	0.959321	ACOT7
ENSG00000101473.17	3.77532	-0.250311	0.0167038	3.77532	-0.0451818	0.738137	ACOT8
ENSG00000123130.17	4.16845	0.0488486	0.614524	4.16845	0.158936	0.107594	ACOT9
ENSG00000161533.12	5.89044	-0.151695	0.0232508	5.89044	-0.121844	0.0853607	ACOX1
ENSG00000168306.13	-0.312042	-0.29511	0.322431	-0.312042	-0.56958	0.198548	ACOX2
ENSG00000087008.16	3.6555	-0.237619	0.0326392	3.6555	-0.193258	0.102005	ACOX3
ENSG00000153093.18	0.45087	-0.556724	0.0217295	0.45087	-0.203887	0.401763	ACOXL
ENSG00000204581.3	-0.848058	-0.791579	0.0246927	-0.848058	-0.47909	0.162742	ACOXL-AS1
ENSG00000143727.16	7.22633	0.176866	0.0274581	7.22633	0.0400386	0.69841	ACP1
ENSG00000134575.13	4.25989	-0.0947322	0.367589	4.25989	0.0128141	0.934803	ACP2
ENSG00000014257.16	2.61359	-0.130366	0.278613	2.61359	-0.307048	0.0318129	ACP3
ENSG00000162836.12	4.92451	0.0692259	0.482066	4.92451	0.13126	0.23248	ACP6
ENSG00000183760.11	-0.357455	0.0045428	0.990663	-0.357455	-0.132595	0.754731	ACP7
ENSG00000111644.8	-1.04131	-0.387093	0.263405	-1.04131	-0.16071	0.731564	ACRBP
ENSG00000167107.12	4.86864	0.0299923	0.836073	4.86864	0.188122	0.173659	ACSF2
ENSG00000176715.17	5.1107	-0.313007	0.0374987	5.1107	-0.0723409	0.7099	ACSF3
ENSG00000151726.14	6.07574	-0.0469108	0.484286	6.07574	0.231097	0.00205231	ACSL1
ENSG00000123983.14	8.37365	-0.169509	0.0459004	8.37365	-0.146922	0.109378	ACSL3
ENSG00000068366.20	2.52259	0.72255	8.908e-05	2.52259	0.711042	0.000111119	ACSL4
ENSG00000005187.12	0.671001	0.0810774	0.647614	0.671001	0.121542	0.557017	ACSM3
ENSG00000154930.15	5.22054	-0.215093	0.00802686	5.22054	-0.144139	0.0817664	ACSS1
ENSG00000131069.20	5.04299	-0.360717	0.000378836	5.04299	-0.141903	0.126286	ACSS2
ENSG00000111058.8	6.11597	-0.0709593	0.360487	6.11597	-0.0436156	0.66207	ACSS3
ENSG00000107796.13	2.92386	-0.163386	0.200177	2.92386	0.361618	0.00845404	ACTA2
ENSG00000075624.16	11.5925	0.174461	0.0150124	11.5925	0.121834	0.108007	ACTB
ENSG00000184009.12	11.0751	0.193346	0.0951035	11.0751	0.240431	0.0592665	ACTG1
ENSG00000163017.14	0.58397	0.352828	0.243177	0.58397	-0.0146912	0.963862	ACTG2
ENSG00000182584.6	-0.445408	-0.405123	0.377796	-0.445408	0.109098	0.85973	ACTL10
ENSG00000136518.17	6.6012	0.0798418	0.199063	6.6012	-0.0128642	0.889896	ACTL6A
ENSG00000117148.8	0.393915	0.219057	0.302733	0.393915	-0.160214	0.610028	ACTL8
ENSG00000072110.13	7.38461	-0.0631147	0.534571	7.38461	0.028141	0.841946	ACTN1
ENSG00000130402.12	8.06996	0.0614547	0.671743	8.06996	0.176726	0.24776	ACTN4
ENSG00000131966.14	5.9884	-0.00894674	0.943783	5.9884	-0.172317	0.15951	ACTR10
ENSG00000138107.13	6.28582	-0.0285908	0.741137	6.28582	0.06282	0.515404	ACTR1A
ENSG00000115073.8	5.51241	-0.434883	0.00259483	5.51241	-0.158887	0.267082	ACTR1B
ENSG00000138071.13	8.86099	0.29499	0.0184472	8.86099	0.0640711	0.685352	ACTR2
ENSG00000115091.12	7.55907	0.185285	0.0392259	7.55907	0.0584999	0.601614	ACTR3
ENSG00000133627.18	3.65124	0.132898	0.110107	3.65124	0.146282	0.13563	ACTR3B
ENSG00000106526.10	2.88775	-0.0176763	0.881425	2.88775	0.0610208	0.618143	ACTR3C
ENSG00000101442.10	3.36119	-0.0326008	0.693777	3.36119	-0.0174712	0.884254	ACTR5
ENSG00000075089.9	5.4084	0.0894015	0.503239	5.4084	0.0062834	0.975188	ACTR6
ENSG00000113812.14	4.50967	0.126545	0.0915166	4.50967	0.0424211	0.663149	ACTR8
ENSG00000184378.3	0.135967	0.435419	0.143129	0.135967	-0.189772	0.590815	ACTRT3
ENSG00000115170.15	4.74961	-0.167058	0.0178138	4.74961	-0.0421383	0.631686	ACVR1
ENSG00000135503.13	5.87163	-0.00355493	0.956583	5.87163	-0.0603594	0.362262	ACVR1B
ENSG00000123612.16	-1.2857	-0.504921	0.0977449	-1.2857	-0.157259	0.746899	ACVR1C
ENSG00000121989.15	3.30694	-0.101222	0.370427	3.30694	-0.123031	0.356431	ACVR2A
ENSG00000114739.14	5.0716	-0.014234	0.906675	5.0716	-0.130887	0.279679	ACVR2B
ENSG00000229589.1	0.897801	-0.499565	0.00688894	0.897801	-0.392177	0.036063	ACVR2B-AS1
ENSG00000243989.9	4.46853	-0.336636	0.0322416	4.46853	-0.173624	0.330122	ACY1
ENSG00000119640.9	2.79844	0.018642	0.870258	2.79844	-0.0735021	0.598094	ACYP1
ENSG00000170634.13	3.13557	0.0245315	0.870197	3.13557	0.0530779	0.769023	ACYP2
ENSG00000267120.3	-0.579439	-0.166256	0.700924	-0.579439	-0.765791	0.107628	AD000671.2
ENSG00000196839.13	0.793976	-0.0276064	0.913043	0.793976	-0.213244	0.41294	ADA
ENSG00000168803.15	3.62187	-0.019845	0.858638	3.62187	-0.14479	0.186672	ADAL
ENSG00000137845.15	6.99394	-0.0262206	0.799665	6.99394	-0.189841	0.0595246	ADAM10
ENSG00000073670.14	1.24676	0.120829	0.646828	1.24676	0.0245164	0.94365	ADAM11
ENSG00000143537.13	6.24688	-0.239515	0.0993376	6.24688	-0.0892075	0.626845	ADAM15
ENSG00000151694.14	5.74244	0.208034	0.0125686	5.74244	0.180233	0.0404488	ADAM17
ENSG00000135074.16	-0.159953	0.201895	0.291244	-0.159953	0.169963	0.470999	ADAM19
ENSG00000008277.14	3.84501	0.0163693	0.862456	3.84501	-0.0683589	0.498923	ADAM22
ENSG00000197140.15	1.54632	-0.120522	0.535023	1.54632	-0.0514247	0.852162	ADAM32
ENSG00000151651.16	1.59069	-0.476452	0.052197	1.59069	-0.229001	0.452144	ADAM8
ENSG00000168615.12	6.63593	-0.136603	0.0502562	6.63593	-0.193708	0.0113581	ADAM9
ENSG00000154734.15	1.11654	-0.333228	0.0756099	1.11654	0.174214	0.399349	ADAMTS1
ENSG00000160323.18	1.77817	-0.620484	0.010022	1.77817	-0.48364	0.0409555	ADAMTS13
ENSG00000166106.3	0.262254	-0.25016	0.30453	0.262254	0.317332	0.294134	ADAMTS15
ENSG00000140470.14	1.27669	0.0946063	0.595434	1.27669	0.375566	0.0386666	ADAMTS17
ENSG00000140873.16	-0.770933	0.874607	0.017801	-0.770933	0.711876	0.0487733	ADAMTS18
ENSG00000145808.10	6.56143	0.302654	0.00017704	6.56143	0.367233	3.74579e-05	ADAMTS19
ENSG00000249421.2	2.04944	-0.0959961	0.489171	2.04944	-0.0617768	0.74696	ADAMTS19-AS1
ENSG00000136378.15	-1.06342	-0.695243	0.0658039	-1.06342	-0.239097	0.595751	ADAMTS7
ENSG00000163638.13	3.51593	0.533815	3.55357e-05	3.51593	0.170792	0.116492	ADAMTS9
ENSG00000156218.13	1.93976	-0.0151399	0.92055	1.93976	-0.00625433	0.974319	ADAMTSL3
ENSG00000143382.15	-0.0850514	-0.526723	0.0166183	-0.0850514	-0.355419	0.146695	ADAMTSL4
ENSG00000185761.11	1.90056	-0.0918193	0.670311	1.90056	-0.212844	0.355602	ADAMTSL5
ENSG00000105963.15	3.17671	-0.236826	0.479522	3.17671	-0.226613	0.570314	ADAP1
ENSG00000184060.11	0.870009	-0.613929	0.00300495	0.870009	-0.350382	0.0989953	ADAP2
ENSG00000160710.17	8.46064	0.0336388	0.624821	8.46064	-0.0658639	0.387019	ADAR
ENSG00000197381.16	5.31416	-0.164438	0.0285664	5.31416	-0.15655	0.0464898	ADARB1
ENSG00000065457.10	6.23731	0.125341	0.0250393	6.23731	0.0372671	0.586327	ADAT1
ENSG00000189007.16	2.11446	-0.066852	0.688501	2.11446	-0.143352	0.451971	ADAT2
ENSG00000213638.6	-0.391826	-0.502514	0.619617	-0.391826	-1.02424	0.432887	ADAT3
ENSG00000063761.16	3.7144	-0.0958489	0.35113	3.7144	0.0106436	0.948522	ADCK1
ENSG00000133597.11	5.09537	-0.0642363	0.565575	5.09537	-0.0207464	0.893974	ADCK2
ENSG00000173137.12	3.03394	-0.43113	0.0904926	3.03394	-0.14341	0.619861	ADCK5
ENSG00000164742.16	4.71539	0.158002	0.115046	4.71539	-0.0330445	0.801929	ADCY1
ENSG00000161912.18	0.328106	0.0156546	0.961583	0.328106	0.236167	0.450074	ADCY10P1
ENSG00000138031.14	5.51214	0.10121	0.21256	5.51214	0.0920424	0.316936	ADCY3
ENSG00000173175.14	4.25914	-0.241878	0.127065	4.25914	-0.140891	0.449148	ADCY5
ENSG00000174233.11	6.82034	-0.441184	0.000306204	6.82034	-0.442412	0.000384761	ADCY6
ENSG00000121281.13	1.82581	-0.379877	0.00260201	1.82581	-0.607399	8.67755e-05	ADCY7
ENSG00000162104.10	5.82249	0.0632247	0.492842	5.82249	-0.0538591	0.631846	ADCY9
ENSG00000087274.17	7.30099	0.112079	0.0633804	7.30099	0.0614599	0.383203	ADD1
ENSG00000148700.15	2.00538	-1.22201	3.87812e-07	2.00538	-1.48459	2.65127e-08	ADD3
ENSG00000020181.18	-0.137108	-0.332974	0.271885	-0.137108	-0.00261041	0.994145	ADGRA2
ENSG00000152990.14	5.76299	-0.0445839	0.479926	5.76299	-0.094016	0.17052	ADGRA3
ENSG00000181790.11	0.820064	-0.397067	0.110876	0.820064	-0.374747	0.1386	ADGRB1
ENSG00000121753.12	2.13958	-0.352888	0.0638427	2.13958	-0.396606	0.0385516	ADGRB2
ENSG00000111452.13	0.727708	0.243344	0.224859	0.727708	0.123094	0.673264	ADGRD1
ENSG00000123146.20	3.69833	0.0621098	0.604165	3.69833	0.209766	0.090024	ADGRE5
ENSG00000153294.12	3.07659	0.638296	4.90605e-05	3.07659	0.644222	2.21016e-05	ADGRF4
ENSG00000227582.2	-1.14699	0.17968	0.661273	-1.14699	-0.592286	0.182529	ADGRF5P1
ENSG00000205336.13	7.28021	-0.194898	0.0363684	7.28021	-0.0788339	0.478795	ADGRG1
ENSG00000173698.18	3.05943	-0.330594	0.0113005	3.05943	-0.521617	0.000660861	ADGRG2
ENSG00000112414.15	7.7378	0.172083	0.0624827	7.7378	0.278556	0.0066462	ADGRG6
ENSG00000072071.16	5.39848	-0.0641734	0.615718	5.39848	-0.093922	0.524551	ADGRL1
ENSG00000117114.20	0.0450989	0.754762	0.000936677	0.0450989	0.984847	0.000185433	ADGRL2
ENSG00000164199.18	5.19405	-0.239251	0.104652	5.19405	-0.222907	0.175481	ADGRV1
ENSG00000197894.11	7.13144	0.186723	0.026198	7.13144	0.0790286	0.41937	ADH5
ENSG00000147576.17	-1.09902	-0.802844	0.0595964	-1.09902	0.251847	0.607087	ADHFE1
ENSG00000182551.14	7.76911	0.209639	0.00841356	7.76911	0.200925	0.0156718	ADI1
ENSG00000159346.13	7.67492	0.138277	0.234589	7.67492	-0.0990109	0.483512	ADIPOR1
ENSG00000006831.10	8.35866	-0.232131	0.0223164	8.35866	-0.348152	0.00207848	ADIPOR2
ENSG00000148671.14	4.26397	-0.491097	0.00522378	4.26397	-0.346257	0.0447852	ADIRF
ENSG00000272734.1	4.34069	-0.0799473	0.655855	4.34069	0.0407906	0.86277	ADIRF-AS1
ENSG00000156110.14	6.58966	0.112435	0.194216	6.58966	0.00612779	0.962793	ADK
ENSG00000148926.10	-0.259826	-0.100612	0.722204	-0.259826	0.547192	0.0293128	ADM
ENSG00000128165.9	2.38059	0.497453	0.0195311	2.38059	-0.130151	0.508718	ADM2
ENSG00000224420.3	1.18164	-0.120045	0.644577	1.18164	-0.0746248	0.863248	ADM5
ENSG00000101126.18	8.11762	0.206228	0.00205267	8.11762	0.173598	0.0093278	ADNP
ENSG00000101544.9	5.53477	0.102719	0.102541	5.53477	-0.0540838	0.488202	ADNP2
ENSG00000259456.4	0.104726	0.344769	0.141947	0.104726	0.191783	0.449038	ADNP-AS1
ENSG00000181915.5	5.19095	0.270851	0.0957077	5.19095	0.0134567	0.957416	ADO
ENSG00000163485.17	2.60552	1.03995	3.94386e-07	2.60552	1.09512	4.99131e-07	ADORA1
ENSG00000170425.3	1.46761	-0.0856185	0.629866	1.46761	-0.272847	0.148245	ADORA2B
ENSG00000159322.17	5.76925	0.0838823	0.189339	5.76925	0.069003	0.361622	ADPGK
ENSG00000144843.11	1.36233	-0.117106	0.510366	1.36233	-0.296823	0.106426	ADPRH
ENSG00000153531.13	3.91834	-0.100455	0.392195	3.91834	-0.182947	0.157489	ADPRHL1
ENSG00000170222.12	2.12761	0.0102252	0.955961	2.12761	0.0361139	0.868699	ADPRM
ENSG00000116863.11	3.43519	-0.00320482	0.980531	3.43519	0.0207958	0.902151	ADPRS
ENSG00000150594.7	-1.14516	-0.216532	0.557791	-1.14516	-0.566499	0.122787	ADRA2A
ENSG00000274286.2	-1.09146	0.128705	0.707191	-1.09146	0.0490752	0.922373	ADRA2B
ENSG00000184160.8	4.09673	-0.256088	0.168462	4.09673	-0.144466	0.484417	ADRA2C
ENSG00000043591.6	-0.259201	0.347865	0.246449	-0.259201	0.0353168	0.938016	ADRB1
ENSG00000130706.13	6.56169	0.121208	0.517746	6.56169	0.278934	0.165683	ADRM1
ENSG00000239900.12	5.24841	-0.326149	0.00174368	5.24841	-0.318571	0.00271269	ADSL
ENSG00000185100.10	2.54773	-0.238775	0.056697	2.54773	-0.0107836	0.953271	ADSS1
ENSG00000035687.10	5.90968	0.0669179	0.561193	5.90968	-0.0730259	0.598241	ADSS2
ENSG00000106624.11	-0.43283	-0.56366	0.00231348	-0.43283	-0.620566	0.00283906	AEBP1
ENSG00000139154.16	5.07593	0.116635	0.267197	5.07593	0.0634107	0.64542	AEBP2
ENSG00000181026.15	5.70446	0.1607	0.0387408	5.70446	0.25469	0.00357497	AEN
ENSG00000263335.1	0.318242	-0.487262	0.0468627	0.318242	-0.25955	0.342846	AF001548.2
ENSG00000259319.1	2.06483	-0.24103	0.116083	2.06483	-0.107265	0.55792	AF111167.2
ENSG00000251136.9	3.5226	-0.0334204	0.773905	3.5226	0.0998114	0.427092	AF117829.1
ENSG00000235609.7	1.9073	0.0862316	0.676414	1.9073	-0.12706	0.566918	AF127577.4
ENSG00000255310.2	-0.420962	0.371473	0.188033	-0.420962	0.109156	0.766594	AF131215.5
ENSG00000255020.1	0.744267	0.204727	0.293398	0.744267	0.197831	0.418612	AF131216.3
ENSG00000286681.1	0.568118	-0.184091	0.436082	0.568118	0.172698	0.482134	AF235103.3
ENSG00000273840.1	1.71046	0.21983	0.252501	1.71046	0.285071	0.149694	AF254983.1
ENSG00000287918.1	-0.724529	-0.145015	0.588832	-0.724529	-0.421076	0.160934	AF274853.1
ENSG00000260081.2	0.156452	-0.331989	0.348109	0.156452	-0.203841	0.661869	AF274858.1
ENSG00000196526.10	4.86997	-0.189788	0.0219088	4.86997	-0.12424	0.160282	AFAP1
ENSG00000169129.15	4.00027	-0.274721	0.00766637	4.00027	0.23057	0.0217549	AFAP1L2
ENSG00000130396.20	6.53707	0.0224236	0.769306	6.53707	0.00243362	0.981344	AFDN
ENSG00000198221.10	-0.960422	0.12894	0.732794	-0.960422	0.345787	0.359937	AFDN-DT
ENSG00000172493.21	5.93403	0.147643	0.092424	5.93403	0.0166792	0.898329	AFF1
ENSG00000155966.14	-0.0413158	-1.96469	9.86966e-07	-0.0413158	-1.68	4.4647e-05	AFF2
ENSG00000144218.19	3.97014	-0.0805901	0.463909	3.97014	-0.331168	0.00459576	AFF3
ENSG00000072364.13	7.53211	0.0604466	0.555886	7.53211	0.0310509	0.823518	AFF4
ENSG00000135537.17	2.36108	0.0280116	0.860004	2.36108	-0.173493	0.298393	AFG1L
ENSG00000223959.8	5.05529	-0.0924649	0.577627	5.05529	0.163662	0.379853	AFG3L1P
ENSG00000141385.10	6.9947	0.101969	0.0987006	6.9947	0.0544245	0.467319	AFG3L2
ENSG00000183077.15	3.65436	-0.0667164	0.503156	3.65436	0.135093	0.228816	AFMID
ENSG00000119844.15	6.28661	0.0768253	0.369381	6.28661	-0.00263198	0.983431	AFTPH
ENSG00000038002.9	4.48644	0.144287	0.143304	4.48644	0.204244	0.0505542	AGA
ENSG00000157985.19	5.47978	-0.0012612	0.987388	5.47978	-0.059916	0.486839	AGAP1
ENSG00000271880.1	0.585784	-0.567662	0.156055	0.585784	0.0610482	0.916158	AGAP11
ENSG00000135439.11	2.35321	-0.118468	0.482282	2.35321	-0.209649	0.228816	AGAP2
ENSG00000255737.2	3.85047	0.0806912	0.662839	3.85047	-0.0460881	0.84541	AGAP2-AS1
ENSG00000133612.19	5.44875	-0.214445	0.14713	5.44875	0.126064	0.477199	AGAP3
ENSG00000188234.13	1.72355	-0.014729	0.935555	1.72355	0.12128	0.540422	AGAP4
ENSG00000172650.13	0.592651	0.222043	0.750871	0.592651	0.354623	0.674208	AGAP5
ENSG00000204149.12	2.39764	-0.195947	0.386503	2.39764	0.258063	0.308113	AGAP6
ENSG00000264204.2	1.70252	-0.250888	0.229083	1.70252	0.015169	0.962231	AGAP7P
ENSG00000204172.12	2.41386	-0.366608	0.026198	2.41386	-0.120384	0.559685	AGAP9
ENSG00000165923.16	1.30176	-0.0439682	0.850309	1.30176	0.211478	0.365978	AGBL2
ENSG00000084693.16	5.15068	-0.0845577	0.292732	5.15068	-0.104226	0.245296	AGBL5
ENSG00000204305.14	1.56149	-0.310281	0.168539	1.56149	-0.015653	0.969947	AGER
ENSG00000173744.17	5.84947	-0.00241439	0.980531	5.84947	-0.114134	0.252197	AGFG1
ENSG00000106351.13	3.39437	0.140028	0.241755	3.39437	0.116252	0.392525	AGFG2
ENSG00000164252.13	6.05294	0.00568479	0.960174	6.05294	0.0282542	0.844453	AGGF1
ENSG00000006530.18	5.02348	0.127669	0.0700677	5.02348	0.0195116	0.854009	AGK
ENSG00000162688.17	5.12182	0.0620712	0.555931	5.12182	-0.0918309	0.473513	AGL
ENSG00000116771.6	3.27257	0.0297471	0.788018	3.27257	0.0369119	0.800347	AGMAT
ENSG00000092847.13	5.65739	0.0173222	0.85635	5.65739	-0.0568743	0.590392	AGO1
ENSG00000123908.12	7.50479	0.058518	0.557791	7.50479	-0.0831266	0.472473	AGO2
ENSG00000126070.20	4.16571	0.0571703	0.612917	4.16571	0.0858586	0.527532	AGO3
ENSG00000134698.11	3.89163	-0.193721	0.0382366	3.89163	-0.167192	0.0874221	AGO4
ENSG00000204310.13	5.54314	-0.217019	0.00738913	5.54314	-0.175235	0.0361335	AGPAT1
ENSG00000169692.13	5.58105	-0.372367	0.0537044	5.58105	-0.0568396	0.831493	AGPAT2
ENSG00000160216.21	6.67067	0.128739	0.0433501	6.67067	0.0494772	0.519892	AGPAT3
ENSG00000155189.12	5.69418	0.139188	0.0897923	5.69418	-0.0436	0.687717	AGPAT5
ENSG00000106541.12	7.56154	-0.0856569	0.377458	7.56154	0.004368	0.975352	AGR2
ENSG00000173467.9	0.31871	-1.12262	0.00279324	0.31871	-0.855498	0.00431873	AGR3
ENSG00000188157.15	6.8541	-0.49826	0.0770321	6.8541	-0.332564	0.298905	AGRN
ENSG00000135049.15	4.40641	0.198514	0.0400639	4.40641	0.042473	0.732354	AGTPBP1
ENSG00000177674.16	3.17511	-0.262888	0.0607832	3.17511	-0.134968	0.405003	AGTRAP
ENSG00000153207.16	6.38243	0.156696	0.0274696	6.38243	0.027869	0.769597	AHCTF1
ENSG00000101444.13	8.20638	-0.185844	0.0961433	8.20638	-0.0211476	0.899299	AHCY
ENSG00000168710.18	6.88095	0.160493	0.0564699	6.88095	-0.0673102	0.50779	AHCYL1
ENSG00000158467.16	4.93464	0.00820568	0.932708	4.93464	-0.0501262	0.64542	AHCYL2
ENSG00000126705.15	3.0929	-0.0814742	0.749333	3.0929	-0.0313999	0.927253	AHDC1
ENSG00000135541.21	4.12025	-0.0225164	0.838771	4.12025	0.172065	0.105591	AHI1
ENSG00000124942.14	10.2758	-0.348351	0.0449028	10.2758	-0.102482	0.641882	AHNAK
ENSG00000185567.7	3.33123	-0.295804	0.116405	3.33123	0.441534	0.0374047	AHNAK2
ENSG00000106546.14	4.3609	0.193631	0.0985947	4.3609	0.0601893	0.687837	AHR
ENSG00000063438.17	0.333033	-0.71191	0.0334564	0.333033	-0.755747	0.0287209	AHRR
ENSG00000286169.1	3.52098	-1.18271	6.63209e-07	3.52098	-0.953241	6.2478e-06	AHRR
ENSG00000100591.8	7.15963	0.083168	0.371008	7.15963	0.0885562	0.418612	AHSA1
ENSG00000173209.23	5.53831	-0.317544	0.284852	5.53831	0.0470054	0.915466	AHSA2P
ENSG00000186063.13	6.22517	0.272298	0.0102876	6.22517	0.0911234	0.458753	AIDA
ENSG00000126878.13	7.42709	-0.0111802	0.874207	7.42709	-0.0475363	0.532469	AIF1L
ENSG00000156709.14	7.18912	0.0413997	0.554423	7.18912	-0.0695849	0.377695	AIFM1
ENSG00000042286.15	3.86316	0.245499	0.0515926	3.86316	0.172011	0.237429	AIFM2
ENSG00000183773.15	0.981937	-0.502272	0.107681	0.981937	-0.214174	0.589384	AIFM3
ENSG00000146416.19	4.74368	-0.235872	0.0159776	4.74368	-0.257298	0.0156718	AIG1
ENSG00000164022.17	6.48654	0.197697	0.0182696	6.48654	0.151233	0.0917307	AIMP1
ENSG00000106305.10	5.72327	0.146333	0.0865573	5.72327	-0.0615634	0.567949	AIMP2
ENSG00000110711.10	5.07894	-0.217008	0.221773	5.07894	0.00787253	0.975358	AIP
ENSG00000229425.3	5.67074	-0.13527	0.224434	5.67074	-0.434283	0.00103528	AJ009632.2
ENSG00000280604.1	0.878722	-0.520177	0.0415737	0.878722	-0.242388	0.406023	AJ239328.1
ENSG00000232434.2	2.27321	-0.324694	0.289488	2.27321	0.069937	0.879813	AJM1
ENSG00000129474.16	5.96858	-0.13899	0.0648078	5.96858	-0.172295	0.0331722	AJUBA
ENSG00000106992.19	3.46923	0.058233	0.700222	3.46923	0.0893053	0.61476	AK1
ENSG00000004455.17	6.5392	0.0833958	0.197714	6.5392	0.10884	0.129723	AK2
ENSG00000147853.17	6.58029	-0.0706325	0.515858	6.58029	-0.336184	0.00482029	AK3
ENSG00000162433.15	6.47253	0.145495	0.161724	6.47253	0.00470502	0.975661	AK4
ENSG00000085231.14	4.66583	0.248324	0.014368	4.66583	0.204507	0.0613569	AK6
ENSG00000140057.9	5.0912	-0.0152795	0.856214	5.0912	-0.0173316	0.872719	AK7
ENSG00000165695.10	-0.31068	-0.655603	0.0357697	-0.31068	-0.173192	0.671829	AK8
ENSG00000155085.15	2.94963	-0.094265	0.516549	2.94963	-0.126841	0.422347	AK9
ENSG00000121057.13	6.59231	0.171627	0.00253038	6.59231	0.193408	0.00129262	AKAP1
ENSG00000108599.15	4.84721	-0.0346507	0.649517	4.84721	-0.0959443	0.240067	AKAP10
ENSG00000023516.9	6.71184	0.0234919	0.84017	6.71184	-0.0453343	0.744069	AKAP11
ENSG00000131016.17	0.381651	0.596973	0.00586712	0.381651	-0.000893685	0.997907	AKAP12
ENSG00000170776.22	6.32839	-0.0665438	0.528643	6.32839	-0.0906075	0.459509	AKAP13
ENSG00000197976.12	4.70009	-0.184766	0.23136	4.70009	-0.00699518	0.975352	AKAP17A
ENSG00000179841.8	2.89053	0.174382	0.0879361	2.89053	-0.28927	0.00830823	AKAP5
ENSG00000151320.11	0.859346	-0.937062	0.000101579	0.859346	-0.901183	0.00015935	AKAP6
ENSG00000118507.17	1.8799	0.261951	0.139914	1.8799	0.0266392	0.925406	AKAP7
ENSG00000105127.9	4.7636	0.0162452	0.81635	4.7636	0.20645	0.00393395	AKAP8
ENSG00000011243.18	5.19581	-0.191541	0.201611	5.19581	0.162051	0.367079	AKAP8L
ENSG00000127914.17	6.53815	-0.128071	0.285136	6.53815	-0.0968012	0.505544	AKAP9
ENSG00000166452.12	3.26995	0.175954	0.09796	3.26995	0.0619887	0.646901	AKIP1
ENSG00000174574.16	5.29449	0.174344	0.060959	5.29449	0.112545	0.291678	AKIRIN1
ENSG00000135334.9	5.48039	0.0398566	0.639828	5.48039	0.00996022	0.937784	AKIRIN2
ENSG00000106948.16	3.50112	0.14713	0.325351	3.50112	0.22146	0.186349	AKNA
ENSG00000117448.13	5.43663	-0.0457139	0.656953	5.43663	0.112572	0.293786	AKR1A1
ENSG00000187134.14	-0.0578486	-0.152575	0.594417	-0.0578486	0.379484	0.196977	AKR1C1
ENSG00000151632.17	3.35292	0.704731	3.6865e-05	3.35292	0.475451	0.00178353	AKR1C2
ENSG00000196139.14	1.73273	-0.216732	0.355607	1.73273	-0.175938	0.41774	AKR1C3
ENSG00000165568.18	2.89435	0.121274	0.335023	2.89435	0.270787	0.0413902	AKR1E2
ENSG00000053371.12	5.29937	-0.319356	0.0399479	5.29937	-0.0910139	0.643233	AKR7A2
ENSG00000142208.16	8.62799	-0.0301461	0.783434	8.62799	-0.0494064	0.703827	AKT1
ENSG00000204673.10	6.12738	-0.0445013	0.605766	6.12738	-0.114472	0.21502	AKT1S1
ENSG00000105221.18	6.66143	-0.0662414	0.522796	6.66143	0.0903195	0.454807	AKT2
ENSG00000166971.17	5.75369	0.113279	0.126644	5.75369	0.0926783	0.272012	AKTIP
ENSG00000272977.1	-0.518265	-0.281467	0.421109	-0.518265	-0.0303965	0.955815	AL008721.2
ENSG00000281706.3	1.16649	-0.0917503	0.605396	1.16649	-0.34169	0.0777309	AL009179.1
ENSG00000228172.5	-1.10644	-0.709406	0.0396671	-1.10644	-0.0560223	0.913411	AL020996.1
ENSG00000287619.1	-0.34115	-0.127856	0.620189	-0.34115	-0.144	0.605208	AL021308.1
ENSG00000272316.1	0.460908	-0.390223	0.193785	0.460908	-0.0938527	0.840962	AL021368.2
ENSG00000234869.1	-1.01849	-0.754997	0.0360907	-1.01849	-0.729695	0.0467519	AL021392.1
ENSG00000286760.1	0.778851	-0.556739	0.00394079	0.778851	-0.570258	0.00322565	AL022069.3
ENSG00000287024.1	0.217848	0.0581854	0.844472	0.217848	-0.195409	0.501168	AL022162.1
ENSG00000279738.1	0.109874	0.0870498	0.739412	0.109874	0.128984	0.69841	AL022311.1
ENSG00000235209.1	-1.42183	-0.680118	0.0450241	-1.42183	-0.884332	0.0236322	AL022318.1
ENSG00000272720.1	-0.556588	-0.92414	0.00279324	-0.556588	-0.173624	0.659199	AL022322.1
ENSG00000285884.1	-0.817968	-0.305428	0.229794	-0.817968	-0.0765785	0.845631	AL022345.4
ENSG00000272097.2	-1.40267	-0.246871	0.512286	-1.40267	-0.561289	0.179378	AL024498.1
ENSG00000272476.1	-0.392819	0.151672	0.574017	-0.392819	-0.105405	0.761519	AL024507.3
ENSG00000272189.1	1.18313	-0.00796681	0.969902	1.18313	-0.0558148	0.851683	AL024508.1
ENSG00000278987.1	-0.728632	-0.160502	0.664808	-0.728632	-0.0934008	0.862766	AL031009.1
ENSG00000261189.1	1.42059	0.153176	0.355607	1.42059	0.173832	0.375797	AL031058.1
ENSG00000261211.1	2.46466	-0.0137157	0.926123	2.46466	-0.324072	0.036801	AL031123.2
ENSG00000288046.1	-1.22402	0.190802	0.608481	-1.22402	0.243061	0.572194	AL031123.5
ENSG00000268575.1	2.22733	-0.207247	0.389556	2.22733	-0.241201	0.379853	AL031282.2
ENSG00000278948.1	0.689275	0.0731855	0.712327	0.689275	0.0706589	0.7741	AL031587.5
ENSG00000277022.1	-1.10426	0.0639553	0.886789	-1.10426	0.141553	0.769849	AL031663.3
ENSG00000278383.1	-0.587542	-0.122491	0.641836	-0.587542	-0.0668268	0.840591	AL031673.1
ENSG00000261732.1	1.43013	0.23138	0.476913	1.43013	-0.0637139	0.885625	AL031708.1
ENSG00000272345.1	-1.10154	0.557296	0.0696235	-1.10154	0.484171	0.158697	AL031775.1
ENSG00000282988.2	-0.590179	0.365105	0.382668	-0.590179	0.434773	0.295548	AL031777.2
ENSG00000272277.1	-0.601893	-0.00978922	0.983682	-0.601893	-0.0904019	0.876792	AL031963.3
ENSG00000260920.2	0.980238	0.216906	0.244991	0.980238	-0.113211	0.66685	AL031985.3
ENSG00000285508.1	3.14316	0.356378	0.0167632	3.14316	0.424755	0.0174633	AL034430.1
ENSG00000285723.1	1.681	0.280538	0.256594	1.681	0.0760463	0.843146	AL034430.2
ENSG00000260257.2	-1.21683	-0.253388	0.556642	-1.21683	0.237789	0.670903	AL035071.1
ENSG00000277938.1	-0.567268	-0.133205	0.60221	-0.567268	-0.101278	0.764967	AL035252.4
ENSG00000286472.1	0.280926	0.0482215	0.883596	0.280926	-0.0122113	0.976104	AL035252.6
ENSG00000286235.1	3.41148	0.178693	0.453136	3.41148	0.244542	0.378622	AL035461.4
ENSG00000287825.1	-0.132899	-0.236576	0.422947	-0.132899	-0.31209	0.295725	AL035587.2
ENSG00000274173.1	4.42595	0.0365278	0.779945	4.42595	-0.293142	0.028096	AL035661.1
ENSG00000213204.8	2.04892	-0.356426	0.436991	2.04892	0.301808	0.582435	AL049697.1
ENSG00000260464.1	-1.13404	-0.41108	0.243447	-1.13404	-0.345292	0.412735	AL049796.1
ENSG00000258526.7	-0.0595357	0.201085	0.47336	-0.0595357	-0.0804225	0.838127	AL049828.1
ENSG00000269940.1	0.926943	0.148225	0.572988	0.926943	0.189178	0.54293	AL049840.5
ENSG00000269958.1	1.83291	0.161159	0.135565	1.83291	0.189391	0.121713	AL049840.6
ENSG00000259943.1	3.15378	-0.196613	0.0525561	3.15378	-0.303248	0.00921824	AL050341.2
ENSG00000266993.3	-0.738034	-0.0759521	0.828564	-0.738034	-0.0641256	0.905734	AL050343.2
ENSG00000287569.1	-0.765267	-0.109296	0.780954	-0.765267	0.594262	0.112959	AL078587.2
ENSG00000286381.1	-0.0317058	-0.109435	0.625922	-0.0317058	-0.069156	0.815679	AL078622.1
ENSG00000225793.3	0.299932	-0.353248	0.0638014	0.299932	-0.157349	0.505979	AL080250.1
ENSG00000227627.3	1.20837	0.0575285	0.801405	1.20837	-0.0406682	0.895608	AL080276.2
ENSG00000272356.1	-1.40557	0.103554	0.80345	-1.40557	0.693787	0.104102	AL080317.2
ENSG00000287817.1	-1.15404	-0.381252	0.304716	-1.15404	0.332691	0.457566	AL096701.4
ENSG00000288044.1	-0.288142	-0.902413	0.0727702	-0.288142	-0.507434	0.320787	AL096870.10
ENSG00000260669.2	0.640355	-0.570118	0.0394819	0.640355	0.0966051	0.801907	AL096870.2
ENSG00000287562.1	0.501414	0.0851201	0.80208	0.501414	0.0406337	0.937784	AL109615.4
ENSG00000288398.1	3.09484	-0.128514	0.224858	3.09484	-0.129424	0.293079	AL109627.1
ENSG00000216775.3	3.89908	0.0189945	0.853816	3.89908	-0.138895	0.155688	AL109918.1
ENSG00000277287.1	-1.38785	0.177305	0.670889	-1.38785	0.0125679	0.98286	AL109976.1
ENSG00000281091.3	-1.24846	-0.38094	0.277392	-1.24846	-0.461915	0.263406	AL117327.1
ENSG00000224271.7	1.70976	-0.230987	0.214759	1.70976	-0.07323	0.755941	AL117329.1
ENSG00000275457.1	-1.43138	-0.294001	0.244322	-1.43138	-0.132826	0.649067	AL117332.1
ENSG00000283930.1	0.277481	-0.422959	0.0783138	0.277481	-0.265316	0.323738	AL117339.4
ENSG00000286482.1	-0.700855	-0.32054	0.492842	-0.700855	0.193961	0.742043	AL117344.2
ENSG00000268858.2	3.4765	-0.134233	0.228002	3.4765	-0.0981781	0.442103	AL118506.1
ENSG00000260708.1	1.11848	-0.575376	0.00462655	1.11848	-0.249784	0.293853	AL118516.1
ENSG00000276223.1	0.704686	0.0266548	0.918457	0.704686	-0.009335	0.974742	AL118522.1
ENSG00000271780.1	1.03129	-0.30151	0.336349	1.03129	-0.0843577	0.839739	AL118558.3
ENSG00000272444.1	-0.97017	-0.253153	0.432255	-0.97017	-0.516297	0.13684	AL118558.4
ENSG00000259977.1	-0.880244	0.494377	0.121774	-0.880244	0.366057	0.310307	AL121578.2
ENSG00000258790.1	5.42846	0.274865	0.0876769	5.42846	-0.0794685	0.722094	AL121594.1
ENSG00000258738.1	1.58824	-0.275246	0.114883	1.58824	-0.384067	0.0405137	AL121603.2
ENSG00000285205.2	0.323849	0.126305	0.515042	0.323849	-0.0456598	0.865474	AL121612.2
ENSG00000272716.1	-1.08139	-0.111851	0.749539	-1.08139	-0.20157	0.656473	AL121658.1
ENSG00000279253.1	-0.875807	-0.596741	0.0759638	-0.875807	0.386472	0.301474	AL121753.2
ENSG00000268628.2	0.7967	0.265471	0.107246	0.7967	0.0736711	0.734647	AL121761.1
ENSG00000258414.1	-0.480268	0.153548	0.643796	-0.480268	0.316629	0.384635	AL121790.1
ENSG00000273619.1	1.2138	0.103925	0.778603	1.2138	0.0843599	0.851458	AL121832.2
ENSG00000275437.1	1.61293	-0.188291	0.424548	1.61293	0.0876188	0.798212	AL121832.3
ENSG00000260711.2	0.649364	0.132613	0.696329	0.649364	0.637293	0.0810744	AL121839.2
ENSG00000273154.3	3.0078	-0.112109	0.710563	3.0078	0.239831	0.473273	AL121845.3
ENSG00000284776.1	3.50116	-0.107023	0.580816	3.50116	0.178913	0.435494	AL121900.1
ENSG00000272009.1	0.306418	-0.07152	0.821655	0.306418	-0.273501	0.393697	AL121944.2
ENSG00000278396.1	-1.60883	-0.515903	0.14707	-1.60883	-0.272018	0.525497	AL122023.3
ENSG00000258824.2	-1.09686	0.227434	0.471835	-1.09686	0.0502564	0.912448	AL122035.1
ENSG00000272909.1	-1.29097	-0.101258	0.823928	-1.29097	-0.377007	0.438287	AL122035.2
ENSG00000258940.2	0.194288	-0.146452	0.613203	0.194288	-0.0641872	0.879594	AL132639.2
ENSG00000268333.1	-0.109483	0.464575	0.0372937	-0.109483	0.263148	0.362626	AL132655.1
ENSG00000268649.5	-1.52115	-0.133357	0.743534	-1.52115	0.381972	0.390667	AL132655.2
ENSG00000280355.1	0.0792853	0.157299	0.433394	0.0792853	-0.423623	0.0445303	AL132656.4
ENSG00000258457.5	0.0657428	0.151369	0.549561	0.0657428	0.0712724	0.824525	AL132780.2
ENSG00000280129.1	-0.610172	0.0621073	0.84232	-0.610172	-0.0687577	0.868684	AL132780.5
ENSG00000258744.2	1.52955	-0.502901	0.0064828	1.52955	-0.489484	0.00669866	AL132800.1
ENSG00000273162.1	1.05571	-0.128936	0.479522	1.05571	0.170058	0.435062	AL133215.2
ENSG00000276805.2	3.57313	-0.197637	0.0642529	3.57313	-0.324398	0.00626824	AL133216.2
ENSG00000276334.1	-1.15475	-0.231836	0.636903	-1.15475	0.112766	0.875045	AL133243.2
ENSG00000276517.1	-0.5284	-0.259654	0.28695	-0.5284	0.14988	0.66694	AL133243.3
ENSG00000260000.2	1.63263	0.0358291	0.829171	1.63263	-0.208212	0.242574	AL133338.1
ENSG00000278231.1	0.0468415	0.036761	0.891184	0.0468415	-0.0661011	0.849812	AL133342.1
ENSG00000260285.1	2.55224	-0.0373948	0.836161	2.55224	0.122328	0.559685	AL133367.1
ENSG00000227388.3	-0.884925	0.136093	0.749533	-0.884925	0.118344	0.83111	AL133410.1
ENSG00000232450.1	-0.378604	0.0552795	0.870197	-0.378604	0.0796023	0.855538	AL133517.1
ENSG00000273893.1	-1.43752	-0.0810456	0.870258	-1.43752	-0.307906	0.58777	AL133520.1
ENSG00000266680.1	0.0168534	-0.0180912	0.948905	0.0168534	-0.408388	0.138374	AL135905.1
ENSG00000285976.2	7.00931	0.0572314	0.556603	7.00931	-0.129166	0.217716	AL135905.2
ENSG00000272447.1	0.561035	-0.381258	0.0693158	0.561035	-0.180429	0.477199	AL135925.1
ENSG00000258727.1	0.720664	-0.819604	0.0123041	0.720664	0.00762532	0.986178	AL135999.1
ENSG00000274015.2	-0.491895	-0.0298765	0.941908	-0.491895	-0.243717	0.582119	AL136038.7
ENSG00000273783.1	0.847365	-0.136641	0.428916	0.847365	-0.464347	0.0153316	AL136040.1
ENSG00000287430.1	0.81905	-0.297113	0.134337	0.81905	-0.146707	0.48355	AL136090.2
ENSG00000227579.6	-0.37949	0.514291	0.0499875	-0.37949	0.359449	0.28479	AL136114.1
ENSG00000217648.1	-1.19013	0.145086	0.649517	-1.19013	-0.588802	0.0733921	AL136116.3
ENSG00000271888.1	-0.21356	-0.0624847	0.793998	-0.21356	-0.191256	0.499294	AL136162.1
ENSG00000286964.1	-0.375057	-0.251735	0.431341	-0.375057	0.0355192	0.940824	AL136169.1
ENSG00000254692.1	2.88302	3.05628	0.0844735	2.88302	0.35463	0.825725	AL136295.1
ENSG00000259522.3	-0.491227	0.0582743	0.937	-0.491227	0.135553	0.910106	AL136295.4
ENSG00000259529.2	2.87991	0.185468	0.564877	2.87991	0.283974	0.487304	AL136295.5
ENSG00000276698.1	0.477588	0.121421	0.73425	0.477588	-0.229124	0.598094	AL136295.6
ENSG00000278784.1	0.805025	0.272848	0.249513	0.805025	0.195651	0.510095	AL136295.7
ENSG00000286931.1	0.362338	0.195656	0.45003	0.362338	0.0237091	0.946963	AL136419.3
ENSG00000287861.1	1.7161	0.395407	0.00889683	1.7161	0.475219	0.00183049	AL137001.2
ENSG00000283828.1	-1.21479	0.0583607	0.868535	-1.21479	0.270635	0.478876	AL137002.2
ENSG00000272341.1	1.1152	-0.564519	0.0139615	1.1152	-0.267453	0.252197	AL137003.1
ENSG00000244471.6	0.494203	-0.00955035	0.972895	0.494203	0.0289991	0.925884	AL137058.1
ENSG00000273784.4	0.370981	-0.109126	0.703267	0.370981	0.293713	0.344714	AL137058.2
ENSG00000283078.1	-0.134356	-0.368421	0.180587	-0.134356	0.501067	0.0916554	AL137077.2
ENSG00000259088.1	-1.0371	-0.304124	0.402609	-1.0371	-0.212994	0.653072	AL137779.2
ENSG00000261553.5	-1.21104	0.369533	0.423045	-1.21104	-0.13486	0.815933	AL137782.1
ENSG00000261135.1	1.33793	-0.611221	0.00643493	1.33793	-0.378117	0.144719	AL137802.2
ENSG00000229109.2	-1.08102	0.0147723	0.968107	-1.08102	-0.0789994	0.876792	AL137847.1
ENSG00000234261.4	-0.202071	0.450731	0.0353629	-0.202071	0.486643	0.0576255	AL138720.1
ENSG00000272269.1	-0.218582	-0.209032	0.547409	-0.218582	-0.179762	0.658449	AL138724.2
ENSG00000259953.2	1.02482	-0.20357	0.28476	1.02482	-0.299086	0.143267	AL138756.1
ENSG00000272572.1	-0.94348	-0.49372	0.162545	-0.94348	-0.481576	0.199809	AL138762.2
ENSG00000285278.1	0.689544	0.180429	0.325491	0.689544	0.10394	0.68551	AL138885.3
ENSG00000273149.1	2.09162	-0.405381	0.0432231	2.09162	-0.334809	0.120642	AL138963.4
ENSG00000273723.1	-1.13652	-0.13206	0.713391	-1.13652	0.41577	0.294134	AL139089.1
ENSG00000230615.7	-0.691147	0.0767346	0.833028	-0.691147	-0.0743799	0.849243	AL139220.2
ENSG00000272449.2	0.0498699	-0.328117	0.271836	0.0498699	0.203903	0.574532	AL139246.5
ENSG00000234694.1	1.0604	-0.287907	0.192232	1.0604	0.0232741	0.939225	AL139289.1
ENSG00000256500.6	4.65585	0.362508	0.00279936	4.65585	0.30199	0.0137428	AL139300.1
ENSG00000254419.1	-0.796625	-0.492856	0.231856	-0.796625	-0.248346	0.600986	AL139349.1
ENSG00000203546.7	1.32893	0.134937	0.761752	1.32893	-0.153079	0.784142	AL139353.1
ENSG00000230490.3	0.842967	0.183214	0.377266	0.842967	-0.0326433	0.889144	AL139383.1
ENSG00000277159.1	-0.357571	0.240472	0.436221	-0.357571	-0.27535	0.381253	AL139384.2
ENSG00000275880.1	0.323164	0.0442758	0.849074	0.323164	0.0572606	0.852055	AL139385.1
ENSG00000272841.1	-0.846027	-0.0102986	0.976023	-0.846027	-0.436452	0.220954	AL139393.3
ENSG00000239665.8	2.36455	-0.206224	0.264901	2.36455	-0.0381828	0.893716	AL157392.3
ENSG00000227482.1	-0.966641	-0.40416	0.310099	-0.966641	-0.586376	0.237296	AL157702.2
ENSG00000283075.1	-0.62918	-0.22745	0.606462	-0.62918	0.49992	0.305882	AL157931.2
ENSG00000217576.7	1.62882	0.519725	0.132395	1.62882	-0.260853	0.486468	AL158066.1
ENSG00000273381.1	-1.08907	-0.402415	0.279653	-1.08907	0.0446462	0.931145	AL158071.5
ENSG00000260912.1	3.07794	0.129216	0.295586	3.07794	-0.00972067	0.959551	AL158206.1
ENSG00000279631.1	0.865268	-0.36134	0.0996602	0.865268	-0.661674	0.00546749	AL158211.5
ENSG00000260917.1	1.33125	-0.266346	0.12249	1.33125	-0.164493	0.42172	AL158212.3
ENSG00000258634.3	2.76211	-0.205794	0.143405	2.76211	-0.0321272	0.873536	AL160006.1
ENSG00000227141.2	-0.861163	-0.202499	0.503768	-0.861163	-0.146453	0.708607	AL160286.1
ENSG00000262412.1	-1.50109	-0.815689	0.0232381	-1.50109	-0.106503	0.832057	AL160291.1
ENSG00000258458.8	-0.235427	0.116059	0.564026	-0.235427	0.146208	0.535613	AL160314.2
ENSG00000275202.1	-0.850158	-0.340495	0.31438	-0.850158	-0.574037	0.110277	AL161421.1
ENSG00000285637.2	-0.61778	-0.619896	0.0152402	-0.61778	-1.11922	0.000734598	AL161449.2
ENSG00000214770.3	0.036042	-0.337467	0.127134	0.036042	-0.00449723	0.988987	AL161756.1
ENSG00000278291.1	3.25583	-0.13098	0.186385	3.25583	-0.244291	0.0201713	AL161772.1
ENSG00000276672.1	1.1089	0.405133	0.0876769	1.1089	-1.41509e-05	0.999964	AL161891.1
ENSG00000224842.2	-1.30441	-0.237685	0.537138	-1.30441	0.0104623	0.983431	AL161908.1
ENSG00000285907.1	-0.459472	0.373455	0.209906	-0.459472	-0.0867682	0.841428	AL161910.1
ENSG00000234648.1	2.20014	-0.118665	0.834385	2.20014	-0.222812	0.720371	AL162151.2
ENSG00000187186.15	-1.37645	0.590006	0.143304	-1.37645	0.392624	0.426403	AL162231.1
ENSG00000230074.3	0.442302	0.216789	0.372102	0.442302	0.273786	0.357594	AL162231.2
ENSG00000286162.2	-1.71065	-0.298371	0.409061	-1.71065	-0.148132	0.752786	AL162253.2
ENSG00000271853.5	1.37327	-0.48238	0.00213661	1.37327	-0.0307719	0.890151	AL162258.1
ENSG00000272030.1	0.192591	-0.623201	0.116083	0.192591	-0.114868	0.841554	AL162258.2
ENSG00000258938.1	0.412439	-0.364917	0.0864622	0.412439	-0.262958	0.237005	AL162311.3
ENSG00000231856.2	1.67668	-0.389966	0.00606198	1.67668	-0.308672	0.0439027	AL162377.1
ENSG00000236924.1	-0.355128	0.215073	0.556603	-0.355128	0.0765723	0.879339	AL162411.1
ENSG00000243155.1	-0.0556362	-0.248611	0.328838	-0.0556362	-0.0657661	0.855846	AL162431.1
ENSG00000285796.1	2.12474	-0.669398	0.000766126	2.12474	-0.200524	0.298922	AL162458.1
ENSG00000225032.5	-0.397117	-0.625633	0.0815566	-0.397117	-0.654786	0.113495	AL162586.1
ENSG00000177788.6	3.45972	0.582417	0.000751791	3.45972	0.348828	0.0363904	AL162595.1
ENSG00000260046.1	-1.47074	0.432343	0.157862	-1.47074	-0.139023	0.759794	AL162632.3
ENSG00000260806.1	0.651726	-0.137674	0.689525	0.651726	-0.0251393	0.959551	AL163051.1
ENSG00000287750.1	0.132345	-0.240464	0.347129	0.132345	-0.231483	0.4817	AL353572.4
ENSG00000270605.1	1.2189	-0.0187207	0.932742	1.2189	0.143363	0.574259	AL353622.1
ENSG00000213073.4	-0.126662	-0.360591	0.116327	-0.126662	0.0447342	0.90538	AL353625.1
ENSG00000272906.1	0.156989	-0.152917	0.493424	0.156989	-0.324005	0.179771	AL353708.3
ENSG00000165121.11	1.58757	-0.365888	0.0402494	1.58757	-0.00657384	0.979279	AL353743.1
ENSG00000287769.1	1.19004	-0.0227667	0.876493	1.19004	-0.0430504	0.806145	AL353748.3
ENSG00000280077.1	1.66057	-0.222086	0.278987	1.66057	0.239815	0.310296	AL353763.2
ENSG00000259994.1	-0.129493	0.0593998	0.863513	-0.129493	0.36642	0.303575	AL353796.1
ENSG00000225489.7	2.33421	-0.351532	0.0115532	2.33421	-0.327159	0.0311355	AL354707.1
ENSG00000225339.4	0.638964	0.34113	0.175439	0.638964	-0.0537841	0.862614	AL354740.1
ENSG00000226332.2	-0.346421	-0.532936	0.100114	-0.346421	0.0355512	0.94149	AL354836.1
ENSG00000266896.1	-0.973467	0.110679	0.801922	-0.973467	-0.250845	0.649067	AL354892.3
ENSG00000254473.1	0.962155	0.168121	0.438651	0.962155	-0.124192	0.679603	AL354920.1
ENSG00000259723.1	-1.35741	0.499302	0.182382	-1.35741	-0.648812	0.0999837	AL354993.2
ENSG00000275964.1	1.32942	-0.47559	0.0866898	1.32942	-0.429598	0.14153	AL355001.2
ENSG00000273002.1	-1.24123	-0.957937	0.0168576	-1.24123	-0.332559	0.50879	AL355388.1
ENSG00000273373.1	1.63794	-0.210867	0.451724	1.63794	0.0297351	0.945514	AL355488.1
ENSG00000238058.2	0.238162	-0.0691339	0.811125	0.238162	-0.378851	0.179497	AL355574.1
ENSG00000273221.1	-1.31912	0.178428	0.705619	-1.31912	0.444238	0.361904	AL355816.2
ENSG00000232774.8	-0.779264	-0.342448	0.237412	-0.779264	-0.0855431	0.83811	AL355916.1
ENSG00000273066.5	1.50736	-0.0944281	0.5913	1.50736	-0.0621392	0.808803	AL355987.4
ENSG00000287808.1	-1.51222	0.536326	0.19351	-1.51222	0.289209	0.557017	AL355999.1
ENSG00000258768.2	-0.49879	0.298807	0.483729	-0.49879	-0.321576	0.576944	AL356019.2
ENSG00000231187.3	2.49947	-0.732745	0.00223563	2.49947	-0.718213	0.000689379	AL356056.2
ENSG00000248503.2	-0.500963	0.0901927	0.803339	-0.500963	-0.259657	0.493091	AL356235.1
ENSG00000273382.1	1.89292	0.0793036	0.580816	1.89292	-0.0220946	0.909516	AL356488.3
ENSG00000267868.1	-0.311014	-0.781929	0.00835321	-0.311014	-0.668422	0.0154723	AL356740.1
ENSG00000286340.1	-0.298807	-0.395179	0.111239	-0.298807	-0.329322	0.244964	AL356776.2
ENSG00000259033.2	-0.437056	-0.665741	0.0177437	-0.437056	-0.544677	0.0665603	AL356804.1
ENSG00000237950.3	-0.827142	0.121507	0.848766	-0.827142	0.324028	0.646341	AL357079.1
ENSG00000234967.2	1.69324	-0.340014	0.0376344	1.69324	0.0124365	0.956694	AL357558.2
ENSG00000271427.1	-1.29263	0.105798	0.818893	-1.29263	-0.223928	0.670129	AL358072.1
ENSG00000272654.1	0.446387	-0.0501219	0.84263	0.446387	-0.0516483	0.877845	AL358472.2
ENSG00000282386.1	-0.928114	-0.40261	0.266832	-0.928114	-0.396788	0.339181	AL358472.4
ENSG00000285641.1	-0.89318	0.0773152	0.893857	-0.89318	-0.250077	0.67402	AL358472.6
ENSG00000278899.1	-0.902065	-0.681634	0.0277659	-0.902065	-0.6104	0.062886	AL358852.1
ENSG00000273186.1	-1.52546	-0.34122	0.345897	-1.52546	0.558006	0.154738	AL359091.4
ENSG00000279406.1	-0.269945	0.0324728	0.921293	-0.269945	-0.155875	0.632449	AL359183.1
ENSG00000247287.3	1.12458	-0.172443	0.146861	1.12458	0.0843479	0.57501	AL359220.1
ENSG00000238122.1	1.37175	0.467489	0.0163073	1.37175	0.510436	0.00667899	AL359258.1
ENSG00000260879.1	0.171831	-0.62794	0.0615455	0.171831	0.140077	0.756693	AL359258.2
ENSG00000280186.1	-0.0272142	0.246206	0.511763	-0.0272142	-0.0298746	0.957144	AL359258.3
ENSG00000278238.1	1.13382	0.0221209	0.906802	1.13382	-0.101494	0.674781	AL359513.1
ENSG00000272142.4	3.02191	-0.0459901	0.70977	3.02191	-0.0929636	0.500505	AL359643.3
ENSG00000233967.7	1.63228	-0.13979	0.68012	1.63228	0.293622	0.39386	AL359715.1
ENSG00000260645.2	-0.742058	0.101387	0.802296	-0.742058	0.469593	0.189276	AL359715.2
ENSG00000272129.1	0.493233	-0.144682	0.464639	0.493233	-0.147075	0.525177	AL359715.3
ENSG00000279022.1	-0.752486	0.150642	0.640417	-0.752486	0.088655	0.834073	AL359715.4
ENSG00000205740.2	-0.25919	-0.0794347	0.854243	-0.25919	-0.312835	0.504771	AL359878.1
ENSG00000264545.2	1.14262	0.190787	0.296508	1.14262	0.131218	0.544159	AL359922.1
ENSG00000286834.1	4.14284	0.4775	0.000623385	4.14284	0.18384	0.171131	AL360020.1
ENSG00000235245.1	-1.2833	-0.551238	0.270353	-1.2833	-0.214488	0.745689	AL360181.2
ENSG00000254536.2	0.638153	-0.648353	0.184343	0.638153	-0.0621527	0.9249	AL360181.3
ENSG00000272068.1	0.278656	-0.636213	0.0057623	0.278656	-0.511615	0.0317153	AL365181.2
ENSG00000272405.1	1.05634	-0.494686	0.00553488	1.05634	-0.358976	0.0691394	AL365181.3
ENSG00000273038.2	-0.048234	-0.0225772	0.941868	-0.048234	0.131091	0.713959	AL365203.2
ENSG00000124593.16	2.50666	-0.29422	0.153436	2.50666	-0.0575068	0.837704	AL365205.1
ENSG00000286060.1	-1.17319	0.111506	0.78485	-1.17319	-0.142018	0.795342	AL365256.1
ENSG00000237356.7	1.18395	0.149759	0.32006	1.18395	-0.0137737	0.954354	AL365295.1
ENSG00000243960.1	1.32086	0.885423	0.243177	1.32086	-0.920463	0.418612	AL390195.2
ENSG00000226465.3	0.659852	-0.165353	0.374728	0.659852	0.35587	0.0637484	AL390198.1
ENSG00000232638.1	-1.36902	0.236098	0.591214	-1.36902	0.746024	0.066073	AL390294.1
ENSG00000217801.10	-0.768445	-0.259975	0.444179	-0.768445	-0.0113542	0.981863	AL390719.1
ENSG00000272141.1	-0.993006	-0.10441	0.870197	-0.993006	0.285715	0.695414	AL390719.2
ENSG00000273036.3	-1.19486	1.26765	0.226004	-1.19486	0.263446	0.840877	AL390726.4
ENSG00000283162.1	-0.717245	1.08992	0.000596968	-0.717245	0.59054	0.0465941	AL390726.5
ENSG00000227671.4	3.82591	0.0347384	0.853184	3.82591	0.154165	0.435062	AL390728.4
ENSG00000259865.1	1.27871	0.0844284	0.769317	1.27871	0.173389	0.634518	AL390728.6
ENSG00000234062.8	0.644271	0.195912	0.332538	0.644271	-0.116243	0.630656	AL390879.1
ENSG00000269887.1	-0.6444	-0.203011	0.508671	-0.6444	-0.350083	0.399589	AL391001.1
ENSG00000237976.1	0.151393	0.272129	0.359458	0.151393	0.164339	0.685715	AL391069.2
ENSG00000272455.1	1.27475	0.0538957	0.798309	1.27475	0.283481	0.201249	AL391244.2
ENSG00000224934.5	1.2189	-0.386183	0.252501	1.2189	-0.17941	0.713787	AL391684.1
ENSG00000287811.1	-1.4961	-0.12067	0.676027	-1.4961	-0.457249	0.119236	AL391840.3
ENSG00000277879.1	-0.971187	0.192142	0.681713	-0.971187	-0.0660629	0.908451	AL391988.1
ENSG00000228106.6	1.58346	0.0976763	0.57646	1.58346	-0.108027	0.645374	AL392172.1
ENSG00000261071.1	1.09675	0.034166	0.870197	1.09675	-0.150292	0.534917	AL441883.1
ENSG00000223478.1	2.8686	0.160411	0.223197	2.8686	0.292829	0.0554953	AL441992.2
ENSG00000286416.1	-0.0688412	-0.331694	0.206531	-0.0688412	-0.219489	0.500505	AL442067.3
ENSG00000276248.1	-0.764473	0.0836405	0.820181	-0.764473	-0.301527	0.464072	AL442125.1
ENSG00000287460.1	-0.984525	0.0304611	0.952748	-0.984525	-0.0156987	0.981156	AL442636.1
ENSG00000258813.2	-0.946825	0.0473061	0.905433	-0.946825	-0.287435	0.493643	AL442663.3
ENSG00000236137.1	1.08719	0.0984055	0.534845	1.08719	0.100566	0.610028	AL445231.1
ENSG00000286231.1	1.36553	-0.139006	0.729944	1.36553	-0.266441	0.562396	AL445423.3
ENSG00000233461.6	0.176397	0.137546	0.457263	0.176397	0.2338	0.255033	AL445524.1
ENSG00000204556.4	0.655382	-0.000147985	0.999589	0.655382	0.0826076	0.806073	AL450124.1
ENSG00000230555.2	1.32466	0.00784267	0.965683	1.32466	-0.240151	0.167589	AL450326.1
ENSG00000179743.4	1.42827	-0.32512	0.0605044	1.42827	-0.381694	0.0435361	AL450998.2
ENSG00000271380.1	-0.629788	-0.17339	0.551716	-0.629788	-0.278428	0.384247	AL451085.3
ENSG00000272288.6	0.915596	-0.117955	0.591214	0.915596	-0.0690509	0.820395	AL451165.2
ENSG00000286451.1	3.29417	-0.280854	0.0143387	3.29417	-0.264363	0.0274429	AL499602.1
ENSG00000228192.8	-0.507382	-0.0291193	0.914078	-0.507382	-0.0878463	0.792313	AL512353.1
ENSG00000224984.1	0.819449	0.0711592	0.757541	0.819449	0.350301	0.156151	AL512363.1
ENSG00000170161.7	3.48239	0.0531508	0.706885	3.48239	-0.222874	0.111346	AL512625.1
ENSG00000229422.2	0.188413	-0.482379	0.163298	0.188413	-0.315601	0.448205	AL512625.2
ENSG00000287168.1	0.910464	-0.434316	0.0152418	0.910464	-0.280222	0.10324	AL512625.3
ENSG00000254706.3	0.0203336	-0.0625545	0.907463	0.0203336	0.159962	0.779576	AL512785.2
ENSG00000275198.1	1.33434	-0.0567292	0.780249	1.33434	-0.362259	0.0916037	AL512791.2
ENSG00000234160.1	-1.47156	0.214433	0.432413	-1.47156	-0.116516	0.764391	AL513165.1
ENSG00000276997.4	0.687921	0.135027	0.598045	0.687921	0.0276221	0.941639	AL513314.2
ENSG00000269896.2	-0.0142639	-0.577749	0.00946417	-0.0142639	-0.151944	0.59437	AL513477.1
ENSG00000260400.1	-1.40237	-0.140221	0.761841	-1.40237	-0.508725	0.293406	AL513534.3
ENSG00000261584.1	0.837213	-0.195085	0.341915	0.837213	-0.0592572	0.837018	AL513548.1
ENSG00000285571.1	0.281479	-0.560206	0.0585328	0.281479	0.00693543	0.986133	AL513548.4
ENSG00000228506.2	2.62749	-0.122837	0.326807	2.62749	-0.198131	0.178672	AL513550.1
ENSG00000286614.1	1.05843	0.278558	0.151151	1.05843	0.160908	0.504135	AL589182.3
ENSG00000271793.1	0.672053	-0.253241	0.467806	0.672053	0.107751	0.831037	AL589666.1
ENSG00000244306.11	6.46298	-0.37972	0.00353367	6.46298	-0.191822	0.144674	AL589743.1
ENSG00000224848.2	0.256524	-0.0817341	0.750217	0.256524	0.14918	0.62751	AL589843.1
ENSG00000260604.2	0.6197	-1.60415	1.41042e-06	0.6197	-0.816645	0.000408973	AL590004.3
ENSG00000287966.1	1.33307	-0.30957	0.0746605	1.33307	-0.145742	0.492223	AL590062.1
ENSG00000287837.1	0.0473723	0.272297	0.250191	0.0473723	0.00552403	0.987807	AL590064.1
ENSG00000204802.3	2.52678	-0.25194	0.0263983	2.52678	-0.280497	0.0185707	AL590399.1
ENSG00000231652.2	-0.829655	-0.162017	0.67852	-0.829655	-0.528307	0.208401	AL590428.1
ENSG00000272668.2	-0.701129	-1.60348	0.00251494	-0.701129	-0.978057	0.0677562	AL590560.3
ENSG00000225177.6	0.234288	-0.419744	0.0511431	0.234288	-0.284597	0.24116	AL590617.2
ENSG00000227885.3	1.1758	-0.256678	0.384911	1.1758	-0.1311	0.730228	AL590652.1
ENSG00000203279.4	-1.08373	-0.54206	0.0618963	-1.08373	-0.040621	0.921748	AL590705.1
ENSG00000286536.1	-0.740489	-0.16903	0.643649	-0.740489	-0.241047	0.542267	AL591506.1
ENSG00000254929.6	1.33621	-0.192992	0.152787	1.33621	-0.0217547	0.915466	AL591684.2
ENSG00000270149.5	3.19881	-0.926949	0.166958	3.19881	0.337253	0.609212	AL591806.4
ENSG00000260855.1	0.194064	0.1717	0.595161	0.194064	0.495504	0.142373	AL591848.4
ENSG00000288093.1	-1.53157	-0.221376	0.426819	-1.53157	-0.446207	0.178189	AL592295.5
ENSG00000232995.7	-0.278262	-0.255464	0.438791	-0.278262	0.271295	0.534351	AL592435.1
ENSG00000235381.1	-0.512329	-0.27306	0.231299	-0.512329	0.186189	0.512586	AL596202.1
ENSG00000286548.1	-0.619735	0.564605	0.0503748	-0.619735	-0.188553	0.57803	AL596214.1
ENSG00000261534.1	0.497577	-0.296478	0.19723	0.497577	-0.120771	0.663028	AL596244.1
ENSG00000280099.1	1.69198	0.127277	0.587644	1.69198	0.121769	0.689999	AL603750.1
ENSG00000226754.2	1.36452	0.035977	0.866457	1.36452	-0.0114417	0.964695	AL606760.1
ENSG00000269906.1	-0.0907917	0.34549	0.168994	-0.0907917	0.403504	0.181762	AL606834.1
ENSG00000282885.2	-1.58987	0.0687633	0.840607	-1.58987	-0.233421	0.548399	AL627171.4
ENSG00000238009.6	-0.960803	-0.121068	0.791484	-0.960803	0.0666769	0.911312	AL627309.1
ENSG00000241860.7	4.42711	-0.199744	0.228367	4.42711	-0.281286	0.133677	AL627309.5
ENSG00000268903.1	2.00061	-0.164793	0.675438	2.00061	-0.309319	0.481143	AL627309.6
ENSG00000269981.1	0.26306	-0.774568	0.00312891	0.26306	-0.457231	0.0892046	AL627309.7
ENSG00000203739.4	0.164082	0.0442079	0.859149	0.164082	-0.0549216	0.871567	AL645568.1
ENSG00000230699.2	-0.869022	-0.503298	0.13855	-0.869022	-0.562232	0.182687	AL645608.2
ENSG00000272512.1	0.480639	-0.417052	0.250686	0.480639	0.474456	0.29901	AL645608.7
ENSG00000285799.1	-1.34963	-0.222656	0.615823	-1.34963	-0.401897	0.409518	AL645929.3
ENSG00000272221.1	1.79432	-0.38787	0.0115311	1.79432	-0.193997	0.219291	AL645933.3
ENSG00000280128.1	3.67616	-0.246817	0.0234422	3.67616	-0.239948	0.0314145	AL662795.2
ENSG00000272501.1	1.4232	-0.267373	0.0540798	1.4232	-0.485259	0.00237031	AL662844.4
ENSG00000284954.1	0.43969	-0.705437	0.0121728	0.43969	-0.257193	0.461244	AL662884.3
ENSG00000285085.1	-0.546934	-0.792294	0.0353357	-0.546934	-0.97104	0.0313008	AL662884.4
ENSG00000263020.6	0.209779	-0.154991	0.709577	0.209779	-0.516652	0.326596	AL662899.4
ENSG00000228327.3	4.88449	-0.17943	0.0892923	4.88449	-0.270162	0.0220181	AL669831.1
ENSG00000230021.10	0.91745	0.160336	0.567472	0.91745	0.319109	0.282828	AL669831.3
ENSG00000250264.1	1.51709	-0.463911	0.631877	1.51709	-0.914851	0.448423	AL669918.1
ENSG00000287315.1	-0.89817	-0.717568	0.0185197	-0.89817	-0.435201	0.169639	AL670729.3
ENSG00000273192.1	-1.46796	-0.450345	0.29505	-1.46796	-0.137556	0.813429	AL671710.1
ENSG00000230423.3	1.1814	0.00470834	0.978693	1.1814	0.114563	0.520509	AL672310.1
ENSG00000232611.1	0.215937	0.351117	0.116395	0.215937	-0.145085	0.636455	AL683813.2
ENSG00000272106.1	2.1513	-0.257458	0.0710736	2.1513	0.0153006	0.943218	AL691432.2
ENSG00000227896.2	0.143519	-0.0467598	0.906341	0.143519	0.0868046	0.871241	AL731569.1
ENSG00000249456.1	-0.299985	-0.28769	0.580001	-0.299985	-0.254921	0.68125	AL731577.2
ENSG00000286389.1	-1.44618	-1.05294	0.00334531	-1.44618	-0.415311	0.259093	AL731702.1
ENSG00000236601.2	2.38487	0.117267	0.576314	2.38487	0.0262502	0.936259	AL732372.1
ENSG00000237094.12	3.09146	-0.482521	0.0591081	3.09146	-0.404466	0.165588	AL732372.2
ENSG00000250575.1	1.29177	-0.421257	0.0732597	1.29177	-0.347361	0.152643	AL732372.3
ENSG00000287566.1	3.14203	-0.41647	0.0218037	3.14203	-0.014859	0.955083	AL732437.3
ENSG00000286724.1	0.414295	-0.245888	0.17249	0.414295	-0.497988	0.0161627	AL732509.1
ENSG00000273027.1	-0.799478	-0.420293	0.155031	-0.799478	-0.566563	0.113999	AL844908.2
ENSG00000275450.1	-1.05701	-0.700404	0.0104722	-1.05701	-0.713081	0.0146105	AL845472.1
ENSG00000279561.2	3.6811	-0.0860222	0.727295	3.6811	-0.295664	0.28652	AL845472.2
ENSG00000251602.7	0.457139	-0.28894	0.290831	0.457139	-0.0277055	0.943863	AL928654.1
ENSG00000279495.1	1.42223	0.0135885	0.950218	1.42223	-0.246214	0.298554	AL928654.4
ENSG00000287515.1	-0.275592	0.222891	0.620163	-0.275592	-1.28877	0.0158789	AL929602.1
ENSG00000148218.16	6.18194	-0.220596	0.00156119	6.18194	-0.21543	0.00243792	ALAD
ENSG00000023330.15	4.55536	-0.110907	0.129635	4.55536	-0.178089	0.0291834	ALAS1
ENSG00000170017.12	7.89118	-0.277555	0.0014878	7.89118	-0.255593	0.00377521	ALCAM
ENSG00000161618.10	4.26167	-0.265818	0.293638	4.26167	-0.250516	0.388534	ALDH16A1
ENSG00000059573.9	6.90812	0.0282905	0.666186	6.90812	-0.029843	0.712814	ALDH18A1
ENSG00000184254.17	3.54448	-1.05094	2.36419e-08	3.54448	-0.915861	8.93313e-08	ALDH1A3
ENSG00000137124.8	5.14574	0.325625	0.000113209	5.14574	0.201618	0.0104668	ALDH1B1
ENSG00000136010.14	4.57859	0.918692	9.76271e-06	4.57859	-0.0257076	0.882989	ALDH1L2
ENSG00000111275.13	-1.17608	-0.825003	0.00787047	-1.17608	-0.483889	0.115382	ALDH2
ENSG00000108602.18	-0.856726	-0.739803	0.0426521	-0.856726	-1.18288	0.000554046	ALDH3A1
ENSG00000072210.19	6.24776	-0.0548201	0.362344	6.24776	-0.0902991	0.176273	ALDH3A2
ENSG00000006534.16	2.9849	-1.29821	3.20545e-08	2.9849	-1.14491	3.55909e-08	ALDH3B1
ENSG00000132746.15	7.55473	0.173246	0.126623	7.55473	0.0634062	0.668087	ALDH3B2
ENSG00000159423.17	6.51542	-0.345351	0.00212443	6.51542	-0.354059	0.00229954	ALDH4A1
ENSG00000112294.13	7.21046	0.0509716	0.395526	7.21046	0.0197699	0.813407	ALDH5A1
ENSG00000119711.13	6.83015	0.0912555	0.273522	6.83015	-0.170763	0.0608058	ALDH6A1
ENSG00000164904.18	7.02714	-0.0805617	0.271645	7.02714	-0.0818653	0.331489	ALDH7A1
ENSG00000143149.12	6.43192	0.174199	0.0242429	6.43192	-0.0470627	0.629929	ALDH9A1
ENSG00000149925.21	10.1774	-0.0246765	0.830573	10.1774	0.12168	0.293414	ALDOA
ENSG00000109107.14	4.04433	-0.216272	0.0230501	4.04433	-0.0424772	0.72951	ALDOC
ENSG00000033011.13	5.10077	0.00472366	0.964221	5.10077	-0.0745521	0.506878	ALG1
ENSG00000139133.7	4.61174	0.330923	0.07536	4.61174	-0.0326389	0.911017	ALG10
ENSG00000175548.9	4.44099	0.0900529	0.55094	4.44099	-0.119098	0.521714	ALG10B
ENSG00000253710.4	5.53961	-0.0948599	0.148771	5.53961	-0.157775	0.0302554	ALG11
ENSG00000182858.14	4.07842	-0.268068	0.0474883	4.07842	-0.175684	0.237325	ALG12
ENSG00000101901.12	5.54421	-0.0739921	0.28621	5.54421	-0.0447677	0.610028	ALG13
ENSG00000172339.10	2.58102	0.253388	0.0535929	2.58102	-0.167308	0.31227	ALG14
ENSG00000189366.9	3.0023	-0.106276	0.359436	3.0023	-0.0487273	0.765584	ALG1L
ENSG00000119523.10	5.91248	0.137092	0.271971	5.91248	-0.0201891	0.914698	ALG2
ENSG00000214160.10	4.89726	-0.0220021	0.849475	4.89726	-0.140186	0.222422	ALG3
ENSG00000120697.9	4.59423	0.0271442	0.85572	4.59423	0.0239559	0.900615	ALG5
ENSG00000088035.18	4.6993	0.243726	0.174483	4.6993	0.0156015	0.956169	ALG6
ENSG00000159063.13	6.13061	0.327561	0.0591752	6.13061	-0.0403917	0.875045	ALG8
ENSG00000086848.15	3.79318	0.154707	0.181377	3.79318	-0.113269	0.430151	ALG9
ENSG00000100601.10	4.482	0.206708	0.0783499	4.482	0.0557572	0.733517	ALKBH1
ENSG00000189046.11	3.96723	0.072324	0.373058	3.96723	0.0819882	0.38034	ALKBH2
ENSG00000166199.13	3.16234	0.126329	0.235421	3.16234	0.14186	0.234323	ALKBH3
ENSG00000160993.4	2.86458	-0.166819	0.145965	2.86458	-0.0276668	0.873209	ALKBH4
ENSG00000091542.9	6.10096	0.0216828	0.804769	6.10096	-0.143391	0.0954074	ALKBH5
ENSG00000239382.10	3.57425	-0.172705	0.240617	3.57425	0.201591	0.255656	ALKBH6
ENSG00000125652.8	3.66029	-0.189919	0.37876	3.66029	-0.153946	0.562146	ALKBH7
ENSG00000137760.14	2.82982	0.0976668	0.433515	2.82982	0.10322	0.499218	ALKBH8
ENSG00000116127.18	5.80442	0.040736	0.63126	5.80442	-0.0522833	0.614015	ALMS1
ENSG00000230002.3	-0.959783	-0.448936	0.138153	-0.959783	-0.695042	0.105678	ALMS1-IT1
ENSG00000163016.10	-0.687112	0.334536	0.302081	-0.687112	0.10286	0.814704	ALMS1P1
ENSG00000215067.10	1.918	0.0420586	0.797384	1.918	0.257543	0.10887	ALOX12-AS1
ENSG00000262943.7	2.8892	0.0186749	0.934101	2.8892	0.212705	0.367524	ALOX12P2
ENSG00000161905.13	3.67486	0.0686013	0.491762	3.67486	0.0224523	0.872243	ALOX15
ENSG00000179148.9	0.254319	0.406454	0.0740072	0.254319	0.860148	0.0024273	ALOXE3
ENSG00000073331.18	3.09012	0.0738042	0.406431	3.09012	-0.0307841	0.820034	ALPK1
ENSG00000136383.6	1.77351	-0.332276	0.00864049	1.77351	-0.0644578	0.685352	ALPK3
ENSG00000003393.15	5.51246	-0.0840275	0.16465	5.51246	-0.088797	0.193149	ALS2
ENSG00000178038.17	2.60745	-0.244552	0.38508	2.60745	0.233012	0.433945	ALS2CL
ENSG00000183684.8	6.05428	0.0895422	0.354273	6.05428	0.0802622	0.4963	ALYREF
ENSG00000242110.8	3.86888	-0.215294	0.0586262	3.86888	-0.267127	0.0350278	AMACR
ENSG00000106927.12	0.369898	0.106691	0.689677	0.369898	-0.260341	0.386379	AMBP
ENSG00000110497.14	5.3646	-0.0566079	0.503054	5.3646	-0.0400369	0.713158	AMBRA1
ENSG00000123505.18	6.85724	0.29395	0.0219736	6.85724	0.128659	0.382464	AMD1
ENSG00000162066.15	5.00093	-0.21687	0.255599	5.00093	-0.00559471	0.983431	AMDHD2
ENSG00000184675.11	3.97222	-0.164962	0.021892	3.97222	-0.0639056	0.471363	AMER1
ENSG00000159461.15	7.47116	0.185755	0.0105502	7.47116	0.00946155	0.928781	AMFR
ENSG00000104899.8	1.44812	-0.6119	0.104421	1.44812	-0.20712	0.746206	AMH
ENSG00000181754.7	4.05359	-0.134914	0.149096	4.05359	-0.105346	0.30276	AMIGO1
ENSG00000139211.6	5.72372	0.881963	4.26945e-08	5.72372	0.68319	6.22503e-07	AMIGO2
ENSG00000101935.10	5.86672	0.500042	0.000282099	5.86672	0.355485	0.00688543	AMMECR1
ENSG00000144233.10	6.0996	-0.056248	0.404361	6.0996	-0.0694634	0.372719	AMMECR1L
ENSG00000151743.11	1.97068	0.14372	0.412968	1.97068	-0.177018	0.397498	AMN1
ENSG00000126016.15	5.25607	0.191159	0.0270807	5.25607	0.0525116	0.608354	AMOT
ENSG00000166025.18	6.07645	0.103889	0.111216	6.07645	-0.0355743	0.670566	AMOTL1
ENSG00000114019.14	6.54856	-0.018272	0.836922	6.54856	0.15378	0.0690246	AMOTL2
ENSG00000116748.21	-0.934887	-0.0948194	0.725689	-0.934887	0.25146	0.376574	AMPD1
ENSG00000116337.19	4.86008	-0.291074	0.0267044	4.86008	-0.0782954	0.629443	AMPD2
ENSG00000133805.15	1.4568	-0.353244	0.0169688	1.4568	-0.201561	0.222193	AMPD3
ENSG00000187689.10	2.64224	-0.189734	0.29936	2.64224	-0.185616	0.297218	AMTN
ENSG00000174945.13	3.7949	0.375908	0.00725616	3.7949	0.185153	0.192201	AMZ1
ENSG00000196704.12	7.24582	0.197324	0.0196289	7.24582	0.185666	0.0384021	AMZ2
ENSG00000214174.8	4.2168	0.079342	0.315867	4.2168	0.152478	0.0783755	AMZ2P1
ENSG00000153107.13	6.84077	0.214765	0.00242594	6.84077	0.0787427	0.283518	ANAPC1
ENSG00000164162.14	3.66498	0.113739	0.249301	3.66498	0.199684	0.0778306	ANAPC10
ENSG00000141552.17	4.7313	-0.11916	0.518286	4.7313	0.0948198	0.68674	ANAPC11
ENSG00000129055.12	5.78205	0.0489064	0.550792	5.78205	0.00341822	0.977061	ANAPC13
ENSG00000110200.8	5.64807	0.0898127	0.476657	5.64807	0.0264068	0.883594	ANAPC15
ENSG00000166295.9	6.8979	-0.00503041	0.95443	6.8979	0.00843359	0.943218	ANAPC16
ENSG00000231259.5	1.9041	-0.528558	0.111809	1.9041	0.227389	0.576228	ANAPC1P2
ENSG00000176248.9	5.44332	-0.166292	0.35113	5.44332	0.0413417	0.873282	ANAPC2
ENSG00000053900.10	5.20379	0.126024	0.206531	5.20379	0.139581	0.227477	ANAPC4
ENSG00000089053.13	7.09194	0.0861938	0.142118	7.09194	0.156421	0.0162833	ANAPC5
ENSG00000196510.12	6.23203	0.212086	0.00138248	6.23203	0.130252	0.0447392	ANAPC7
ENSG00000214274.9	-0.818051	-0.306833	0.251102	-0.818051	-0.208412	0.526366	ANG
ENSG00000013523.11	6.40805	0.0362453	0.613558	6.40805	-0.00468387	0.963312	ANGEL1
ENSG00000174606.14	4.37489	-0.000107047	0.999544	4.37489	0.0430498	0.756581	ANGEL2
ENSG00000167772.12	-0.511535	-0.409262	0.0728575	-0.511535	-0.156384	0.653783	ANGPTL4
ENSG00000029534.21	1.3975	-0.556145	0.00259642	1.3975	-0.504381	0.00522381	ANK1
ENSG00000151150.22	6.85121	0.0524274	0.489696	6.85121	0.216413	0.00818644	ANK3
ENSG00000151687.14	1.39046	-0.22461	0.0914473	1.39046	-0.282774	0.0594017	ANKAR
ENSG00000132623.16	3.78108	-0.0234565	0.781502	3.78108	-0.0428627	0.670129	ANKEF1
ENSG00000185722.18	6.30755	0.173227	0.00796918	6.30755	0.199554	0.00435874	ANKFY1
ENSG00000154122.14	4.16825	-0.680055	3.67711e-07	4.16825	-0.805974	3.01117e-08	ANKH
ENSG00000131503.21	7.53723	-0.0618147	0.408762	7.53723	0.0856067	0.310406	ANKHD1
ENSG00000254996.5	5.67047	-0.0267997	0.845215	5.67047	-0.0351787	0.832433	ANKHD1-EIF4EBP3
ENSG00000001629.10	6.55315	0.0994617	0.151014	6.55315	0.0066393	0.950578	ANKIB1
ENSG00000176915.15	6.38286	0.0279281	0.724685	6.38286	0.067652	0.436094	ANKLE2
ENSG00000144504.15	3.27632	-0.191158	0.14667	3.27632	-0.193528	0.166236	ANKMY1
ENSG00000106524.9	3.99558	0.325347	0.000773062	3.99558	0.331641	0.000785048	ANKMY2
ENSG00000164331.10	4.36392	-0.185656	0.0195726	4.36392	-0.155448	0.0711814	ANKRA2
ENSG00000148677.6	0.175843	-1.29174	7.70811e-06	0.175843	-0.452546	0.0144115	ANKRD1
ENSG00000088448.14	3.80549	-0.168032	0.0959445	3.80549	-0.10732	0.379063	ANKRD10
ENSG00000229152.2	0.193286	-0.201326	0.459686	0.193286	-0.0128237	0.975096	ANKRD10-IT1
ENSG00000167522.16	7.10251	-0.0698975	0.666854	7.10251	-0.0347933	0.874688	ANKRD11
ENSG00000101745.17	5.87133	0.0496554	0.633636	5.87133	-0.0547332	0.670129	ANKRD12
ENSG00000076513.17	4.91664	0.148423	0.0740072	4.91664	0.0413328	0.697297	ANKRD13A
ENSG00000198720.13	2.7782	-0.0472947	0.761838	2.7782	0.153102	0.331225	ANKRD13B
ENSG00000118454.13	4.4684	0.104013	0.245711	4.4684	0.105338	0.320683	ANKRD13C
ENSG00000172932.16	4.20602	-0.143032	0.416948	4.20602	0.143519	0.498396	ANKRD13D
ENSG00000134461.16	2.84517	-0.0901362	0.607861	2.84517	-0.067212	0.747898	ANKRD16
ENSG00000132466.19	6.99982	-0.00122943	0.987979	6.99982	-0.0228936	0.824001	ANKRD17
ENSG00000180071.20	3.64289	-0.207122	0.266821	3.64289	-0.031459	0.915025	ANKRD18A
ENSG00000230453.9	3.07333	0.128373	0.173955	3.07333	-0.054813	0.67313	ANKRD18B
ENSG00000215559.8	-0.22389	0.0203104	0.945333	-0.22389	-0.245062	0.458579	ANKRD20A11P
ENSG00000186481.16	2.06371	-0.274604	0.191128	2.06371	-0.292495	0.270037	ANKRD20A5P
ENSG00000152766.6	-1.54379	0.877264	0.0837703	-1.54379	0.12966	0.85016	ANKRD22
ENSG00000163126.15	1.30367	-0.15133	0.674462	1.30367	0.192467	0.655265	ANKRD23
ENSG00000089847.12	-0.653237	-0.759719	0.0264075	-0.653237	-0.0172711	0.970556	ANKRD24
ENSG00000107890.16	4.68564	-0.0353141	0.774211	4.68564	0.0371444	0.817319	ANKRD26
ENSG00000105186.16	6.30766	0.21321	0.00114177	6.30766	0.170102	0.00814259	ANKRD27
ENSG00000206560.11	6.71731	0.00319888	0.963003	6.71731	0.00447205	0.960525	ANKRD28
ENSG00000180777.14	2.18691	-0.250086	0.171314	2.18691	-0.498304	0.0243582	ANKRD30B
ENSG00000145700.10	-0.0376666	-0.105337	0.624355	-0.0376666	0.0578206	0.83551	ANKRD31
ENSG00000164236.12	-0.291511	-1.11039	0.000346028	-0.291511	-0.567984	0.0121131	ANKRD33B
ENSG00000272031.3	2.47316	0.23677	0.0266139	2.47316	0.0765636	0.5662	ANKRD34A
ENSG00000189127.8	3.06113	0.202539	0.0752993	3.06113	0.523463	0.000198197	ANKRD34B
ENSG00000198483.13	0.78886	-0.153376	0.594654	0.78886	0.363667	0.15015	ANKRD35
ENSG00000135976.20	3.56374	0.14738	0.495782	3.56374	0.169239	0.495224	ANKRD36
ENSG00000196912.12	2.09708	-0.0238874	0.923646	2.09708	0.417475	0.0645507	ANKRD36B
ENSG00000174501.14	2.20504	0.121445	0.631779	2.20504	0.0763224	0.815309	ANKRD36C
ENSG00000186352.9	-0.15477	-0.0525862	0.853494	-0.15477	0.453561	0.115644	ANKRD37
ENSG00000213337.9	3.42487	-0.215509	0.184898	3.42487	-0.00131402	0.995284	ANKRD39
ENSG00000154945.7	5.65567	0.459209	1.0722e-05	5.65567	0.16219	0.0553228	ANKRD40
ENSG00000137494.14	3.83673	-0.145683	0.219748	3.83673	-0.210588	0.113423	ANKRD42
ENSG00000065413.20	3.26705	0.189962	0.0347439	3.26705	0.218224	0.0207295	ANKRD44
ENSG00000186106.11	5.12716	0.0800701	0.514853	5.12716	-0.0344423	0.842558	ANKRD46
ENSG00000168876.9	3.77897	0.0957558	0.39125	3.77897	0.197987	0.115406	ANKRD49
ENSG00000151458.12	7.26182	-0.0621331	0.453683	7.26182	-0.0228655	0.845277	ANKRD50
ENSG00000139645.10	7.34679	0.00201199	0.98337	7.34679	-0.0592013	0.572194	ANKRD52
ENSG00000100124.15	3.83391	-0.0606686	0.620897	3.83391	0.118725	0.380213	ANKRD54
ENSG00000135299.17	1.56867	-0.00511989	0.971929	1.56867	-0.125934	0.398118	ANKRD6
ENSG00000156381.9	4.76574	-0.102117	0.381907	4.76574	-0.041053	0.794981	ANKRD9
ENSG00000064999.15	5.61994	-0.0291754	0.719021	5.61994	-0.0896717	0.293119	ANKS1A
ENSG00000185046.18	3.27854	0.0314877	0.807376	3.27854	0.0908197	0.53798	ANKS1B
ENSG00000168096.15	3.31812	-0.302248	0.0942427	3.31812	0.0199109	0.942875	ANKS3
ENSG00000165138.18	5.62756	-0.000597679	0.994383	5.62756	-0.0743293	0.401698	ANKS6
ENSG00000163516.14	5.36688	-0.205958	0.160436	5.36688	0.108056	0.549464	ANKZF1
ENSG00000011426.11	7.12238	0.386562	0.00138998	7.12238	0.206791	0.0793019	ANLN
ENSG00000131620.17	2.12422	0.856192	3.36387e-05	2.12422	0.697091	0.000100508	ANO1
ENSG00000160746.13	5.05785	-0.0428414	0.677934	5.05785	-0.111887	0.30548	ANO10
ENSG00000047617.15	-0.650586	-0.383288	0.202563	-0.650586	-0.42632	0.153968	ANO2
ENSG00000177119.16	6.65716	0.139533	0.0904926	6.65716	-0.0347275	0.753548	ANO6
ENSG00000146205.14	-0.0503265	-0.54044	0.0560261	-0.0503265	-0.513509	0.047262	ANO7
ENSG00000074855.11	3.30632	-0.349316	0.0901782	3.30632	-0.209452	0.369368	ANO8
ENSG00000185101.13	2.95172	-0.144964	0.622051	2.95172	0.250068	0.412796	ANO9
ENSG00000011201.12	3.81339	-0.204707	0.00429666	3.81339	-0.309249	0.000409703	ANOS1
ENSG00000140350.15	7.28298	0.157313	0.0125291	7.28298	-0.0133008	0.88055	ANP32A
ENSG00000136938.9	8.99938	0.12819	0.189619	8.99938	0.158444	0.142866	ANP32B
ENSG00000143401.15	7.16852	0.254916	0.0389496	7.16852	-0.0584216	0.718764	ANP32E
ENSG00000166825.14	1.00104	-0.271924	0.209577	1.00104	0.0022665	0.993671	ANPEP
ENSG00000103254.10	2.65127	-0.346867	0.287242	2.65127	-0.111503	0.801103	ANTKMT
ENSG00000169604.19	5.39387	-0.42604	3.76702e-05	5.39387	-0.444077	2.77974e-05	ANTXR1
ENSG00000163297.17	0.0167436	-0.0866193	0.726051	0.0167436	0.433801	0.0709699	ANTXR2
ENSG00000135046.14	3.70469	0.628305	4.31917e-05	3.70469	1.07758	4.82165e-08	ANXA1
ENSG00000122359.18	6.23121	-0.127943	0.245846	6.23121	-0.0933566	0.481527	ANXA11
ENSG00000182718.17	9.17291	-0.206239	0.0209914	9.17291	0.107524	0.279679	ANXA2
ENSG00000177721.4	2.63602	-0.181217	0.143136	2.63602	-0.221259	0.110905	ANXA2R
ENSG00000138772.13	4.94986	-0.699689	2.64817e-05	4.94986	-0.585115	8.09582e-05	ANXA3
ENSG00000196975.16	6.49854	-0.00150306	0.98507	6.49854	-0.0628979	0.474234	ANXA4
ENSG00000164111.15	8.11599	0.275923	0.000338336	8.11599	0.216881	0.00326224	ANXA5
ENSG00000197043.14	7.38658	-0.11195	0.327453	7.38658	-0.0572168	0.701575	ANXA6
ENSG00000138279.16	6.99461	0.0842023	0.172211	6.99461	0.0195109	0.824548	ANXA7
ENSG00000143412.10	4.69774	-0.331489	0.00572864	4.69774	-0.116716	0.317518	ANXA9
ENSG00000131480.9	-1.58927	-0.154835	0.640417	-1.58927	-0.222232	0.581379	AOC2
ENSG00000148120.16	4.99324	-0.133622	0.0622641	4.99324	0.23288	0.00237714	AOPEP
ENSG00000138356.14	2.72139	-0.6665	0.00091266	2.72139	-0.403974	0.0765544	AOX1
ENSG00000237594.2	-1.20899	0.32986	0.381383	-1.20899	-0.0177305	0.974124	AP000251.1
ENSG00000225555.2	-1.06568	-0.375112	0.127224	-1.06568	-0.492732	0.0740886	AP000320.1
ENSG00000272578.5	0.990531	-0.871061	0.00914965	0.990531	-0.255765	0.503422	AP000347.1
ENSG00000273295.1	-0.331918	-0.0489234	0.863651	-0.331918	0.242545	0.454398	AP000350.6
ENSG00000246889.2	-1.0456	0.20158	0.555372	-1.0456	0.279148	0.451928	AP000487.1
ENSG00000272872.1	1.77392	-0.300329	0.159376	1.77392	-0.306054	0.185491	AP000525.1
ENSG00000271127.2	-0.764124	-0.29423	0.52093	-0.764124	-0.21066	0.737427	AP000526.1
ENSG00000219529.2	-1.34105	0.931933	0.00605702	-1.34105	0.28099	0.48084	AP000580.1
ENSG00000285509.1	-0.99431	0.556528	0.0233053	-0.99431	0.25113	0.413234	AP000646.1
ENSG00000224790.3	-0.178622	-0.0344551	0.897739	-0.178622	0.0217202	0.949591	AP000704.2
ENSG00000173727.12	0.0709589	0.0372019	0.907494	0.0709589	0.0901586	0.796783	AP000769.1
ENSG00000284922.1	1.36315	0.684761	0.0958402	1.36315	-0.0917729	0.873927	AP000812.5
ENSG00000238117.1	-1.09717	-0.162408	0.731651	-1.09717	-0.174802	0.732854	AP000844.2
ENSG00000263884.1	-1.43349	-0.17387	0.717799	-1.43349	0.0751199	0.912286	AP000845.1
ENSG00000245498.7	0.603256	-0.898732	0.00171274	0.603256	-0.669045	0.0177613	AP000866.1
ENSG00000250073.3	-1.03907	-0.0658891	0.872095	-1.03907	-0.165081	0.69222	AP000866.2
ENSG00000279342.2	-0.0710403	-0.130131	0.667305	-0.0710403	-0.153105	0.702016	AP000866.6
ENSG00000247137.9	0.554746	0.162351	0.519226	0.554746	0.265054	0.336364	AP000873.2
ENSG00000273355.1	0.0277168	-0.0304472	0.905433	0.0277168	-0.40595	0.125738	AP000894.4
ENSG00000285816.1	2.94203	0.575782	0.184343	2.94203	0.410472	0.473627	AP000944.5
ENSG00000279742.1	-0.268278	0.147364	0.593244	-0.268278	0.440651	0.133223	AP000974.1
ENSG00000266578.2	-1.16326	-0.5832	0.132395	-1.16326	-0.378674	0.398139	AP001025.1
ENSG00000267199.1	-1.13113	-0.0345799	0.935455	-1.13113	0.289187	0.486184	AP001029.2
ENSG00000264964.2	0.925873	-0.255868	0.228806	0.925873	-0.154174	0.556135	AP001033.3
ENSG00000273284.1	-0.965011	-0.0381263	0.923646	-0.965011	0.374783	0.451971	AP001033.4
ENSG00000232124.3	1.32267	0.108926	0.557182	1.32267	-0.185217	0.391637	AP001057.1
ENSG00000184441.4	1.4561	-0.527412	0.00755603	1.4561	-0.272187	0.227802	AP001062.1
ENSG00000255468.7	-0.192956	0.0425926	0.893163	-0.192956	0.181428	0.564159	AP001107.9
ENSG00000267143.1	-1.31699	-0.601324	0.28476	-1.31699	-0.0903538	0.912448	AP001120.2
ENSG00000269176.2	0.315817	-0.0347352	0.891697	0.315817	-0.0896124	0.75539	AP001160.3
ENSG00000288533.1	-1.24083	-0.130171	0.71983	-1.24083	0.0265052	0.959219	AP001178.4
ENSG00000254024.1	0.703384	1.01261	6.90378e-05	0.703384	0.612841	0.00083418	AP001207.3
ENSG00000255435.7	-1.36921	-0.246314	0.525452	-1.36921	-0.38748	0.339181	AP001267.3
ENSG00000285827.1	2.28209	0.259631	0.194206	2.28209	0.0845152	0.744902	AP001267.5
ENSG00000284057.1	-0.0644309	-2.05261	0.013845	-0.0644309	-0.18299	0.881883	AP001273.2
ENSG00000254837.2	2.34627	-0.213712	0.119045	2.34627	-0.140012	0.435499	AP001372.2
ENSG00000257086.1	-0.148094	-0.446356	0.131865	-0.148094	0.0134582	0.974776	AP001453.4
ENSG00000276529.1	0.434012	-0.0834401	0.702413	0.434012	0.312871	0.256824	AP001505.1
ENSG00000255471.1	1.19201	0.323973	0.192885	1.19201	0.292652	0.239223	AP001528.1
ENSG00000280339.1	1.07319	0.543101	0.022926	1.07319	0.428792	0.0539688	AP001528.2
ENSG00000254531.1	1.87259	0.307158	0.302226	1.87259	0.30278	0.345869	AP001816.1
ENSG00000288534.1	3.02624	-0.82038	0.291636	3.02624	0.332314	0.745424	AP001931.2
ENSG00000241170.3	-1.09082	0.351456	0.418267	-1.09082	0.453262	0.316972	AP001992.1
ENSG00000246090.7	-0.34887	0.127466	0.697394	-0.34887	0.27347	0.436648	AP002026.1
ENSG00000255135.4	3.43844	-0.156202	0.251161	3.43844	0.0373114	0.845631	AP002360.2
ENSG00000285693.1	1.63044	-0.0421137	0.883146	1.63044	0.084367	0.804885	AP002381.2
ENSG00000254682.1	3.34801	0.298725	0.00915887	3.34801	0.363958	0.00237497	AP002387.2
ENSG00000254469.7	1.27639	0.162064	0.34862	1.27639	0.0525314	0.831047	AP002495.1
ENSG00000255517.6	1.71253	-0.13907	0.568238	1.71253	-0.172706	0.515117	AP002748.4
ENSG00000256349.1	-0.128382	1.26804	0.0743604	-0.128382	-0.3944	0.702089	AP002748.5
ENSG00000260401.1	4.32247	-0.0707419	0.390391	4.32247	-0.0956071	0.287991	AP002761.4
ENSG00000280032.1	-0.978508	0.120613	0.732759	-0.978508	-0.10874	0.825725	AP002800.1
ENSG00000283959.1	-0.58534	-0.119882	0.751104	-0.58534	-0.593166	0.124898	AP002851.1
ENSG00000288538.1	-1.15446	-0.182496	0.667883	-1.15446	0.246965	0.589947	AP002985.1
ENSG00000255508.7	1.13599	-0.193098	0.273366	1.13599	0.0568446	0.833295	AP002990.1
ENSG00000254614.2	1.68999	0.078982	0.59682	1.68999	0.0369064	0.845048	AP003068.2
ENSG00000278952.1	-0.974863	-0.290063	0.371706	-0.974863	-0.531057	0.187734	AP003068.4
ENSG00000287725.1	0.0218634	0.148806	0.522148	0.0218634	1.03717	7.01357e-05	AP003071.5
ENSG00000254783.1	-1.11105	0.53141	0.122517	-1.11105	-0.110563	0.822456	AP003084.1
ENSG00000256591.5	2.46309	-0.0674881	0.645068	2.46309	0.197597	0.21665	AP003108.2
ENSG00000261578.1	2.10899	0.173404	0.205239	2.10899	-0.237412	0.128571	AP003119.3
ENSG00000288012.1	-0.374881	-0.312733	0.574692	-0.374881	-0.0816889	0.916119	AP003307.2
ENSG00000254854.1	-0.68768	-0.0316514	0.932632	-0.68768	-0.268489	0.4963	AP003390.1
ENSG00000256514.1	3.95678	-0.40606	0.13607	3.95678	0.105495	0.760183	AP003419.1
ENSG00000255455.2	0.743281	0.2804	0.0816091	0.743281	0.187395	0.34117	AP003486.1
ENSG00000248671.8	-0.936607	0.228046	0.535936	-0.936607	0.0995651	0.827598	AP003498.1
ENSG00000256443.1	-0.310702	-0.484868	0.109591	-0.310702	-0.151798	0.700035	AP003559.1
ENSG00000278376.1	-0.0187352	-0.71834	0.0305325	-0.0187352	0.0840276	0.845631	AP004609.5
ENSG00000266405.3	-0.416297	-0.587854	0.0229291	-0.416297	-0.449297	0.115382	AP005061.2
ENSG00000267702.1	-0.332179	-0.251064	0.42261	-0.332179	-0.452718	0.23248	AP005131.6
ENSG00000272746.1	-1.01229	-0.507794	0.161046	-1.01229	-0.694738	0.0939772	AP005131.7
ENSG00000266783.1	-1.35035	0.375832	0.323939	-1.35035	0.00802365	0.987807	AP005136.3
ENSG00000283294.1	-0.213516	-0.310558	0.398582	-0.213516	-0.429402	0.417237	AP005212.4
ENSG00000266602.2	-0.32379	0.477182	0.0185734	-0.32379	0.101034	0.675704	AP005262.1
ENSG00000264235.6	-1.1461	0.248413	0.447305	-1.1461	0.205432	0.61614	AP005329.1
ENSG00000272688.1	0.874795	0.030413	0.867407	0.874795	-0.048299	0.841355	AP005329.3
ENSG00000228463.10	3.18977	0.0638619	0.64055	3.18977	0.209327	0.115645	AP006222.1
ENSG00000255284.2	-0.386912	-0.434632	0.167388	-0.386912	0.0487476	0.915821	AP006621.3
ENSG00000279672.1	-1.09044	0.177358	0.695767	-1.09044	-0.147754	0.788872	AP006621.5
ENSG00000138660.12	5.73322	0.288859	0.0242785	5.73322	0.030224	0.870979	AP1AR
ENSG00000100280.16	6.92771	0.0426049	0.799951	6.92771	0.0967542	0.61232	AP1B1
ENSG00000166747.12	8.36199	0.126031	0.0940482	8.36199	0.0565973	0.542267	AP1G1
ENSG00000213983.12	6.41281	-0.39909	0.00897432	6.41281	-0.173302	0.291905	AP1G2
ENSG00000072958.8	4.70497	0.129411	0.223213	4.70497	0.193151	0.104294	AP1M1
ENSG00000129354.11	7.35689	0.0288459	0.749219	7.35689	0.128815	0.156908	AP1M2
ENSG00000106367.15	6.34666	-0.00245135	0.983788	6.34666	-0.00301169	0.98483	AP1S1
ENSG00000182287.15	5.75031	0.29	0.0567004	5.75031	0.118563	0.524243	AP1S2
ENSG00000152056.17	4.1418	0.123811	0.344197	4.1418	-0.195944	0.174945	AP1S3
ENSG00000196961.12	6.44317	-0.147153	0.330597	6.44317	0.0188292	0.934647	AP2A1
ENSG00000183020.14	5.06397	-0.0646925	0.546826	5.06397	0.0179593	0.905589	AP2A2
ENSG00000006125.18	7.46318	0.0757506	0.200566	7.46318	-0.0768677	0.252197	AP2B1
ENSG00000161203.13	8.16008	-0.0265927	0.81118	8.16008	0.085198	0.480621	AP2M1
ENSG00000042753.12	6.87093	0.002574	0.984141	6.87093	0.0642283	0.668013	AP2S1
ENSG00000132842.14	6.5918	0.132551	0.0355728	6.5918	0.139091	0.0406285	AP3B1
ENSG00000103723.15	1.62111	-0.188179	0.24789	1.62111	-0.232988	0.169596	AP3B2
ENSG00000065000.19	6.57436	0.0083217	0.95443	6.57436	0.113964	0.457583	AP3D1
ENSG00000185009.12	6.57335	0.141244	0.156639	6.57335	0.056637	0.665499	AP3M1
ENSG00000070718.12	4.57273	-0.0310613	0.778427	4.57273	0.0609478	0.641882	AP3M2
ENSG00000177879.17	6.28902	0.254051	0.0368933	6.28902	0.0380015	0.823573	AP3S1
ENSG00000157823.17	6.37617	-0.0661117	0.424367	6.37617	-0.0762162	0.433992	AP3S2
ENSG00000134262.13	5.31151	0.257814	0.000708403	5.31151	0.23532	0.00249635	AP4B1
ENSG00000226167.1	3.8027	-0.0250903	0.820466	3.8027	-0.0430596	0.749659	AP4B1-AS1
ENSG00000081014.11	6.34206	0.362714	0.00114422	6.34206	0.175583	0.107959	AP4E1
ENSG00000221838.10	3.55949	-0.139471	0.213623	3.55949	0.00224255	0.988364	AP4M1
ENSG00000100478.15	3.60474	0.241546	0.0292629	3.60474	0.0931476	0.496493	AP4S1
ENSG00000254470.3	4.58132	-0.0775645	0.503239	4.58132	-0.0973359	0.477844	AP5B1
ENSG00000053770.12	5.86087	0.112605	0.388313	5.86087	-0.131741	0.391084	AP5M1
ENSG00000125843.11	4.76704	-0.0253505	0.833452	4.76704	0.136657	0.253812	AP5S1
ENSG00000242802.9	5.08795	-0.268325	0.165572	5.08795	0.0282636	0.922656	AP5Z1
ENSG00000120868.14	4.80533	0.152649	0.137788	4.80533	-0.00448801	0.977154	APAF1
ENSG00000107282.8	1.51735	0.445969	0.00631356	1.51735	0.321753	0.0432618	APBA1
ENSG00000034053.14	0.82098	-0.237108	0.303135	0.82098	-0.0790087	0.800819	APBA2
ENSG00000011132.12	1.45996	-0.391201	0.0977895	1.45996	-0.191403	0.527062	APBA3
ENSG00000163697.17	7.53394	0.147995	0.0102645	7.53394	0.231223	0.000479752	APBB2
ENSG00000113108.19	3.29058	-0.276922	0.177456	3.29058	0.0500878	0.869005	APBB3
ENSG00000134982.17	5.94353	0.143391	0.0738494	5.94353	0.122557	0.169801	APC
ENSG00000154856.13	3.42465	0.100463	0.505723	3.42465	0.520744	0.000822933	APCDD1
ENSG00000164062.13	6.37633	-0.181598	0.0527989	6.37633	-0.175019	0.0852392	APEH
ENSG00000100823.12	8.79862	-0.0610099	0.409032	8.79862	-0.114712	0.153603	APEX1
ENSG00000169188.5	5.57332	0.0284177	0.747608	5.57332	-0.0109617	0.929092	APEX2
ENSG00000117362.13	8.65246	0.0121601	0.932213	8.65246	-0.152619	0.269977	APH1A
ENSG00000138613.14	3.83957	-0.18652	0.0893011	3.83957	-0.315609	0.010888	APH1B
ENSG00000166181.13	7.2637	0.224768	0.0360144	7.2637	0.0640674	0.637076	API5
ENSG00000149089.13	4.65518	0.00410471	0.9716	4.65518	-0.144194	0.204271	APIP
ENSG00000171388.12	-1.10086	0.0460243	0.894748	-1.10086	-0.538162	0.153697	APLN
ENSG00000105290.13	1.18135	-0.0311538	0.904432	1.18135	-0.0508981	0.882002	APLP1
ENSG00000084234.17	9.00203	-0.187177	0.00352716	9.00203	-0.179614	0.00663943	APLP2
ENSG00000101474.12	7.29865	0.0533945	0.435466	7.29865	0.00541655	0.957585	APMAP
ENSG00000179750.16	4.85594	0.146219	0.12127	4.85594	-0.231945	0.0239227	APOBEC3B
ENSG00000100298.15	-1.05006	-0.464801	0.226147	-1.05006	-0.0841957	0.89001	APOBEC3H
ENSG00000184730.11	1.30781	-0.588845	0.0049339	1.30781	-0.915014	0.000200559	APOBR
ENSG00000130208.9	-0.244897	0.102074	0.803927	-0.244897	-0.0344848	0.951794	APOC1
ENSG00000189058.9	2.15474	-0.607219	0.00121626	2.15474	-0.337024	0.036063	APOD
ENSG00000128335.14	2.93199	-0.0602553	0.649176	2.93199	0.08691	0.551733	APOL2
ENSG00000128284.19	-0.883108	-1.34234	0.0014878	-0.883108	-0.358709	0.334927	APOL3
ENSG00000178878.12	1.51933	0.531486	0.00161983	1.51933	0.220237	0.176273	APOLD1
ENSG00000204444.11	0.553247	-0.0997165	0.689079	0.553247	-0.160773	0.595751	APOM
ENSG00000184831.14	3.82375	0.147364	0.222834	3.82375	-0.085468	0.598471	APOO
ENSG00000155008.14	5.35633	0.00304087	0.977724	5.35633	-0.214827	0.0439603	APOOL
ENSG00000142192.21	8.53954	-0.108455	0.0496237	8.53954	-0.139072	0.0211071	APP
ENSG00000062725.10	9.8191	0.11866	0.148618	9.8191	0.0822196	0.396539	APPBP2
ENSG00000157500.12	6.24264	0.0991304	0.387236	6.24264	-0.0874392	0.534186	APPL1
ENSG00000136044.12	6.31582	0.032952	0.694306	6.31582	-0.0236869	0.829597	APPL2
ENSG00000198931.11	7.4389	-0.0873813	0.698692	7.4389	0.0383944	0.901586	APRT
ENSG00000214293.9	2.75018	-0.112145	0.258633	2.75018	-0.268057	0.0115278	APTR
ENSG00000137074.20	5.06015	0.229448	0.0257197	5.06015	0.086594	0.485892	APTX
ENSG00000178301.4	1.71642	0.0438589	0.738135	1.71642	-0.121483	0.439585	AQP11
ENSG00000165272.16	5.90358	0.12357	0.335937	5.90358	0.245103	0.0692906	AQP3
ENSG00000021776.11	6.42029	0.220593	0.00870746	6.42029	-0.00801903	0.948782	AQR
ENSG00000169083.17	6.84497	0.126401	0.0710999	6.84497	-0.0924629	0.242281	AR
ENSG00000078061.13	5.76924	-0.0786909	0.358902	5.76924	-0.0612194	0.564563	ARAF
ENSG00000186635.14	5.24533	-0.0290065	0.872818	5.24533	0.0966307	0.631784	ARAP1
ENSG00000047365.12	5.24838	-0.0145926	0.883374	5.24838	0.116992	0.231167	ARAP2
ENSG00000198576.4	1.88862	-0.371959	0.0863911	1.88862	0.0847661	0.790802	ARC
ENSG00000095139.14	8.50239	0.369185	0.00224664	8.50239	0.196569	0.0999089	ARCN1
ENSG00000109321.11	2.55386	0.534627	0.00421632	2.55386	0.678608	0.00291192	AREG
ENSG00000119682.17	6.55626	0.027018	0.77614	6.55626	-0.145763	0.123515	AREL1
ENSG00000143761.16	7.64072	-0.0028946	0.979935	7.64072	0.00828189	0.956292	ARF1
ENSG00000134287.10	8.9283	0.197562	0.116083	8.9283	-0.115882	0.439978	ARF3
ENSG00000168374.11	6.85241	0.130593	0.188357	6.85241	-0.0496685	0.707375	ARF4
ENSG00000272146.6	-0.900596	0.0329073	0.920917	-0.900596	0.0231031	0.958649	ARF4-AS1
ENSG00000004059.11	6.8602	-0.109338	0.227225	6.8602	-0.102484	0.328301	ARF5
ENSG00000165527.7	7.72015	0.131294	0.162823	7.72015	-0.0780979	0.496962	ARF6
ENSG00000101199.13	6.39593	0.0330783	0.818893	6.39593	0.289626	0.0382649	ARFGAP1
ENSG00000149182.15	6.86482	-0.0806089	0.251097	6.86482	0.0151019	0.882989	ARFGAP2
ENSG00000242247.11	4.51658	-0.29337	0.00159014	4.51658	-0.234552	0.00924377	ARFGAP3
ENSG00000066777.9	7.08683	0.0298136	0.712567	7.08683	0.0422133	0.661882	ARFGEF1
ENSG00000124198.9	7.18104	0.198546	0.00836623	7.18104	0.152801	0.0496455	ARFGEF2
ENSG00000112379.9	7.03225	0.0312761	0.69168	7.03225	-0.0746485	0.384123	ARFGEF3
ENSG00000164144.16	6.07417	0.165812	0.143304	6.07417	0.0541855	0.724116	ARFIP1
ENSG00000132254.12	5.66889	-0.0769039	0.45003	5.66889	0.152717	0.172193	ARFIP2
ENSG00000101246.20	4.85078	-0.114837	0.52093	4.85078	0.123144	0.545088	ARFRP1
ENSG00000081181.8	2.20844	0.568034	0.00279324	2.20844	0.272486	0.105763	ARG2
ENSG00000134884.15	6.0857	-0.101623	0.683525	6.0857	0.0568791	0.865737	ARGLU1
ENSG00000175220.12	6.42326	0.0251942	0.771007	6.42326	0.0161449	0.889711	ARHGAP1
[truncated: 13,160 more rows]
